# Supplementary material for: Hexa-μ2-chlorido-μ4-oxido-tetra­kis[(morpholine-κN)copper(II)] methanol disolvate
Source: Acta Crystallogr Sect E Struct Rep Online. 2014 Jun 21;70(Pt 7):m276–7. doi: 10.1107/S160053681401407X (PMC4120606; doi:10.1107/S160053681401407X)
Supplement: Supplementary file 1 [file e-70-0m276-sup1.cif]

##############################################################################
#                                                                            #
# This CIF contains the data in a paper accepted for publication in          #
# Acta Crystallographica Section E. It conforms to the requirements of       #
# Notes for Authors for Acta Crystallographica Section E, and has been       #
# peer reviewed under the auspices of the IUCr Commission on Journals.       #
#                                                                            #
# Full details of the Crystallographic Information File format               #
# are given in the paper "The Crystallographic Information File (CIF):       #
# a New Standard Archive File for Crystallography" by S. R. Hall, F. H.      #
# Allen and I. D. Brown [Acta Cryst. (1991), A47, 655-685].                  #
#                                                                            #
# The current version of the core CIF dictionary is obtainable from          #
# ftp://ftp.iucr.org/pub/cif_core.dic.                                       #
#                                                                            #
# Software is freely available for graphical display of the structure(s)     #
# in this CIF. For information consult the CIF software page                 #
# http://www.iucr.org/resources/cif/software.                                #
#                                                                            #
# This file may be used for bona fide research purposes within the           #
# scientific community so long as proper attribution is given to the journal # 
# article from which it was obtained.                                        #
#                                                                            #
##############################################################################
data_I
_database_code_depnum_ccdc_archive 'CCDC 1008302'
_audit_creation_method     SHELXL-97
_journal_date_recd_electronic     2014-06-10
_journal_date_accepted     2014-06-16
_journal_name_full     'Acta Crystallographica, Section E'
_journal_year     2014
_journal_volume     70
_journal_issue      7
_journal_page_first     m276
_journal_page_last     m277
_journal_paper_category     QM
_journal_paper_doi     10.1107/S160053681401407X
_journal_coeditor_code     HB7241
_publ_contact_author_name     'Gubina, Kateryna'
_publ_contact_author_address
;
Department of Inorganic Chemistry
Kiev National Taras Shevchenko University
Vladimirskaya St. 64/13, Kiev 01601,
Ukraine
;
_publ_contact_author_email
;
gubina@agrotest.com
;
_publ_section_title
;
Hexa-\m~2~-chlorido-\m~4~-oxido-tetrakis[(morpholine-\k<i>N</i>)copper(II)]
methanol disolvate
;
_publ_section_title_footnote     .
loop_
    _publ_author_name
    _publ_author_footnote
    _publ_author_address
    'Gubina, Kateryna' .
;
Department of Inorganic Chemistry
Kiev National Taras Shevchenko University
Vladimirskaya St. 64/13, Kiev 01601,
Ukraine
;
    'Ovchynnikov, Vladimir' .
;
Department of Inorganic Chemistry
Kiev National Taras Shevchenko University
Vladimirskaya St. 64/13, Kiev 01601,
Ukraine
;
    'Amirkhanov, Vladimir' .
;
Department of Inorganic Chemistry
Kiev National Taras Shevchenko University
Vladimirskaya St. 64/13, Kiev 01601,
Ukraine
;
_chemical_name_systematic
;
Hexa-\m~2~-chlorido-\m~4~-oxido-tetrakis[(morpholine-\k<i>N</i>)copper(II)]
methanol disolvate
;
_chemical_name_common     ?
_chemical_formula_moiety     'C16 H36 Cl6 Cu4 N4 O5, 2(C H4 O)'
_chemical_formula_sum     'C18 H44 Cl6 Cu4 N4 O7'
_chemical_formula_iupac     '[Cu4 Cl6 O (C4 H9 N O)4], 2C H4 O'
_chemical_formula_weight     895.43
_chemical_melting_point     ?
_symmetry_cell_setting     monoclinic
_symmetry_space_group_name_H-M     'P 21/n'
_symmetry_space_group_name_Hall     '-P 2yn'
loop_
    _symmetry_equiv_pos_as_xyz
    'x, y, z'
    '-x+1/2, y+1/2, -z+1/2'
    '-x, -y, -z'
    'x-1/2, -y-1/2, z-1/2'
_cell_length_a     11.149(2)
_cell_length_b     15.753(3)
_cell_length_c     18.905(4)
_cell_angle_alpha     90.00
_cell_angle_beta     92.50(3)
_cell_angle_gamma     90.00
_cell_volume     3317.1(11)
_cell_formula_units_Z     4
_cell_measurement_reflns_used     23105
_cell_measurement_theta_min     3.37
_cell_measurement_theta_max     25.0
_cell_measurement_temperature     100
_cell_special_details     ?
_exptl_crystal_description     block
_exptl_crystal_colour     brown
_exptl_crystal_size_max     0.25
_exptl_crystal_size_mid     0.25
_exptl_crystal_size_min     0.20
_exptl_crystal_density_diffrn     1.793
_exptl_crystal_density_meas     ?
_exptl_crystal_density_method     'not measured'
_exptl_crystal_F_000     1816
_exptl_absorpt_coefficient_mu     3.054
_exptl_absorpt_correction_type     analytical
_exptl_absorpt_process_details
;
(CrysAlis RED; UNILIC & Kuma Diffraction, 2000)
;
_exptl_absorpt_correction_T_min     0.5156
_exptl_absorpt_correction_T_max     0.5802
_exptl_special_details     ?
_diffrn_ambient_temperature     100
_diffrn_radiation_type     MoK\a
_diffrn_radiation_wavelength     0.71073
_diffrn_radiation_source     'fine-focus sealed tube'
_diffrn_radiation_monochromator     graphite
_diffrn_measurement_device_type     'Kuma/Oxford Instruments KM4'
_diffrn_measurement_method     \w
_diffrn_detector_area_resol_mean     ?
_diffrn_reflns_number     18695
_diffrn_reflns_av_R_equivalents     0.0687
_diffrn_reflns_av_sigmaI/netI     0.0804
_diffrn_reflns_theta_min     3.37
_diffrn_reflns_theta_max     25.00
_diffrn_reflns_theta_full     25.00
_diffrn_measured_fraction_theta_max     0.985
_diffrn_measured_fraction_theta_full     0.985
_diffrn_reflns_limit_h_min     -13
_diffrn_reflns_limit_h_max     8
_diffrn_reflns_limit_k_min     -18
_diffrn_reflns_limit_k_max     18
_diffrn_reflns_limit_l_min     -22
_diffrn_reflns_limit_l_max     22
_diffrn_standards_number     5
_diffrn_standards_interval_count     300
_diffrn_standards_interval_time     20
_diffrn_standards_decay_%     1.2
_refine_special_details
;
Refinement of <i>F</i>^2^ against ALL reflections. The weighted <i>R</i>-factor
<i>wR</i> and goodness of fit <i>S</i> are based on <i>F</i>^2^, conventional
<i>R</i>-factors <i>R</i> are based on <i>F</i>, with <i>F</i> set to zero for
negative <i>F</i>^2^. The threshold expression of <i>F</i>^2^ >
2\s(<i>F</i>^2^) is used only for calculating <i>R</i>-factors(gt) <i>etc</i>.
and is not relevant to the choice of reflections for refinement.
<i>R</i>-factors based on <i>F</i>^2^ are statistically about twice as large
as those based on <i>F</i>, and <i>R</i>- factors based on ALL data will be
even larger.
;
_reflns_number_total     5761
_reflns_number_gt     4330
_reflns_threshold_expression     I>2\s(I)
_refine_ls_structure_factor_coef     Fsqd
_refine_ls_matrix_type     full
_refine_ls_R_factor_all     0.0932
_refine_ls_R_factor_gt     0.0541
_refine_ls_wR_factor_gt     0.0804
_refine_ls_wR_factor_ref     0.0924
_refine_ls_goodness_of_fit_ref     1.047
_refine_ls_restrained_S_all     1.046
_refine_ls_number_reflns     5761
_refine_ls_number_parameters     381
_refine_ls_number_restraints     6
_refine_ls_hydrogen_treatment     mixed
_refine_ls_weighting_scheme     calc
_refine_ls_weighting_details
                 'calc w=1/[\s^2^(Fo^2^)+(0.0306P)^2^] where P=(Fo^2^+2Fc^2^)/3'
_atom_sites_solution_hydrogens     geom
_atom_sites_solution_primary     direct
_atom_sites_solution_secondary     difmap
_refine_ls_shift/su_max     0.000
_refine_ls_shift/su_mean     0.000
_refine_diff_density_max     0.450
_refine_diff_density_min     -0.548
_refine_ls_extinction_method     none
_refine_ls_extinction_coef     ?
_refine_ls_abs_structure_details     ?
loop_
    _atom_type_symbol
    _atom_type_description
    _atom_type_scat_dispersion_real
    _atom_type_scat_dispersion_imag
    _atom_type_scat_source
    'C' 'C' 0.0033 0.0016
                         'International Tables Vol C Tables 4.2.6.8 and 6.1.1.4'
    'H' 'H' 0.0000 0.0000
                         'International Tables Vol C Tables 4.2.6.8 and 6.1.1.4'
    'N' 'N' 0.0061 0.0033
                         'International Tables Vol C Tables 4.2.6.8 and 6.1.1.4'
    'O' 'O' 0.0106 0.0060
                         'International Tables Vol C Tables 4.2.6.8 and 6.1.1.4'
    'Cu' 'Cu' 0.3201 1.2651
                         'International Tables Vol C Tables 4.2.6.8 and 6.1.1.4'
    'Cl' 'Cl' 0.1484 0.1585
                         'International Tables Vol C Tables 4.2.6.8 and 6.1.1.4'
_computing_data_collection
;
<i>KM-4-CCD Software</i> (UNILIC & Kuma Diffraction, 2000)
;
_computing_cell_refinement
;
<i>KM-4-CCD Software</i> (UNILIC & Kuma Diffraction, 2000)
;
_computing_data_reduction
;
<i>KM-4-CCD Software</i> (UNILIC & Kuma Diffraction, 2000)
;
_computing_structure_solution     'SHELXS97 (Sheldrick, 2008)'
_computing_structure_refinement     'SHELXL97 (Sheldrick, 2008)'
_computing_molecular_graphics     'ORTEP-3 for Windows (Farrugia, 2012)'
_computing_publication_material     'WinGX (Farrugia, 2012)'
loop_
    _atom_site_type_symbol
    _atom_site_label
    _atom_site_fract_x
    _atom_site_fract_y
    _atom_site_fract_z
    _atom_site_U_iso_or_equiv
    _atom_site_adp_type
    _atom_site_calc_flag
    _atom_site_refinement_flags
    _atom_site_occupancy
    _atom_site_symmetry_multiplicity
    _atom_site_disorder_assembly
    _atom_site_disorder_group
    Cu Cu1 0.11029(6) 0.20266(4) -0.00488(3) 0.01943(18) Uani d . 1 1 . .
    Cl Cl1 -0.06439(12) 0.16905(9) 0.06165(7) 0.0231(3) Uani d . 1 1 . .
    O O1 0.1733(3) 0.2528(2) 0.08065(17) 0.0182(8) Uani d . 1 1 . .
    N N1 0.0461(4) 0.1520(3) -0.0946(2) 0.0202(11) Uani d D 1 1 . .
    H H1 0.105(4) 0.153(4) -0.120(3) 0.024 Uiso d D 1 1 . .
    C C1 -0.0588(5) 0.1985(4) -0.1265(3) 0.0243(14) Uani d . 1 1 . .
    H H1B -0.0358 0.2569 -0.1350 0.029 Uiso calc R 1 1 . .
    H H1A -0.1224 0.1991 -0.0931 0.029 Uiso calc R 1 1 . .
    Cu Cu2 0.21716(6) 0.36779(4) 0.06401(3) 0.01899(18) Uani d . 1 1 . .
    Cl Cl2 0.27880(14) 0.10492(9) 0.00872(7) 0.0281(4) Uani d . 1 1 . .
    O O2 -0.1338(4) 0.0715(2) -0.18659(19) 0.0304(10) Uani d . 1 1 . .
    N N2 0.2632(4) 0.4869(3) 0.0481(2) 0.0204(11) Uani d D 1 1 . .
    H H2 0.317(4) 0.485(4) 0.018(2) 0.025 Uiso d D 1 1 . .
    C C2 -0.1063(5) 0.1598(4) -0.1953(3) 0.0254(15) Uani d . 1 1 . .
    H H2B -0.1782 0.1899 -0.2117 0.030 Uiso calc R 1 1 . .
    H H2A -0.0469 0.1660 -0.2309 0.030 Uiso calc R 1 1 . .
    Cu Cu3 0.30689(6) 0.18666(4) 0.11536(3) 0.02035(18) Uani d . 1 1 . .
    Cl Cl3 0.15197(14) 0.33820(9) -0.05832(7) 0.0301(4) Uani d . 1 1 . .
    N N3 0.4437(4) 0.1155(3) 0.1505(2) 0.0192(11) Uani d D 1 1 . .
    H H3 0.416(5) 0.067(2) 0.142(3) 0.023 Uiso d D 1 1 . .
    O O3 0.2561(4) 0.6693(3) 0.0666(2) 0.0381(11) Uani d . 1 1 . .
    C C3 0.0162(5) 0.0602(4) -0.0896(3) 0.0265(15) Uani d . 1 1 . .
    H H3B -0.0442 0.0523 -0.0548 0.032 Uiso calc R 1 1 . .
    H H3A 0.0874 0.0288 -0.0739 0.032 Uiso calc R 1 1 . .
    Cu Cu4 0.05148(6) 0.25276(4) 0.14837(3) 0.01961(18) Uani d . 1 1 . .
    Cl Cl4 0.41882(12) 0.32233(9) 0.10401(8) 0.0244(3) Uani d . 1 1 . .
    N N4 -0.0769(5) 0.2534(3) 0.2179(3) 0.0274(12) Uani d D 1 1 . .
    H H4 -0.096(5) 0.203(2) 0.228(3) 0.033 Uiso d D 1 1 . .
    O O4 0.6864(3) 0.0843(2) 0.2060(2) 0.0274(10) Uani d . 1 1 . .
    C C4 -0.0305(6) 0.0258(4) -0.1606(3) 0.0339(17) Uani d . 1 1 . .
    H H4B 0.0320 0.0299 -0.1946 0.041 Uiso calc R 1 1 . .
    H H4A -0.0510 -0.0337 -0.1556 0.041 Uiso calc R 1 1 . .
    Cl Cl5 0.05980(14) 0.40336(9) 0.14077(8) 0.0308(4) Uani d . 1 1 . .
    O O5 -0.2421(4) 0.3385(3) 0.3081(2) 0.0302(10) Uani d . 1 1 . .
    C C5 0.1673(6) 0.5418(4) 0.0141(3) 0.0340(17) Uani d . 1 1 . .
    H H5B 0.0988 0.5435 0.0439 0.041 Uiso calc R 1 1 . .
    H H5A 0.1411 0.5175 -0.0311 0.041 Uiso calc R 1 1 . .
    Cl Cl6 0.18960(13) 0.16776(9) 0.21846(7) 0.0247(3) Uani d . 1 1 . .
    C C6 0.2130(6) 0.6318(4) 0.0027(4) 0.046(2) Uani d . 1 1 . .
    H H6B 0.2770 0.6304 -0.0304 0.055 Uiso calc R 1 1 . .
    H H6A 0.1484 0.6662 -0.0179 0.055 Uiso calc R 1 1 . .
    C C7 0.3103(5) 0.5307(4) 0.1141(3) 0.0256(14) Uani d . 1 1 . .
    H H7B 0.3770 0.4986 0.1350 0.031 Uiso calc R 1 1 . .
    H H7A 0.2478 0.5332 0.1481 0.031 Uiso calc R 1 1 . .
    C C8 0.3514(5) 0.6196(4) 0.0976(3) 0.0265(15) Uani d . 1 1 . .
    H H8B 0.3817 0.6466 0.1408 0.032 Uiso calc R 1 1 . .
    H H8A 0.4165 0.6168 0.0652 0.032 Uiso calc R 1 1 . .
    O O8 -0.3635(4) 0.0576(3) -0.1444(2) 0.0350(11) Uani d . 1 1 . .
    H H8 -0.2966 0.0612 -0.1606 0.042 Uiso calc R 1 1 . .
    C C9 0.4804(5) 0.1266(4) 0.2268(3) 0.0256(15) Uani d . 1 1 . .
    H H9B 0.4129 0.1134 0.2556 0.031 Uiso calc R 1 1 . .
    H H9A 0.5024 0.1854 0.2355 0.031 Uiso calc R 1 1 . .
    C C10 0.5853(5) 0.0699(4) 0.2485(3) 0.0272(15) Uani d . 1 1 . .
    H H10B 0.6085 0.0804 0.2978 0.033 Uiso calc R 1 1 . .
    H H10A 0.5607 0.0110 0.2441 0.033 Uiso calc R 1 1 . .
    C C11 0.5512(5) 0.1222(4) 0.1067(3) 0.0237(14) Uani d . 1 1 . .
    H H11B 0.5788 0.1806 0.1068 0.028 Uiso calc R 1 1 . .
    H H11A 0.5290 0.1068 0.0582 0.028 Uiso calc R 1 1 . .
    C C12 0.6530(5) 0.0652(4) 0.1339(3) 0.0277(15) Uani d . 1 1 . .
    H H12B 0.6281 0.0064 0.1301 0.033 Uiso calc R 1 1 . .
    H H12A 0.7219 0.0730 0.1049 0.033 Uiso calc R 1 1 . .
    C C13 -0.1891(5) 0.2937(4) 0.1901(3) 0.0332(16) Uani d . 1 1 . .
    H H13B -0.2201 0.2624 0.1491 0.040 Uiso calc R 1 1 . .
    H H13A -0.1722 0.3512 0.1751 0.040 Uiso calc R 1 1 . .
    C C14 -0.2840(5) 0.2957(5) 0.2465(4) 0.0435(19) Uani d . 1 1 . .
    H H14B -0.3557 0.3238 0.2272 0.052 Uiso calc R 1 1 . .
    H H14A -0.3055 0.2380 0.2586 0.052 Uiso calc R 1 1 . .
    C C15 -0.0377(6) 0.2934(4) 0.2863(3) 0.0327(16) Uani d . 1 1 . .
    H H15B -0.0116 0.3511 0.2778 0.039 Uiso calc R 1 1 . .
    H H15A 0.0299 0.2621 0.3072 0.039 Uiso calc R 1 1 . .
    C C16 -0.1405(6) 0.2944(4) 0.3381(3) 0.0400(18) Uani d . 1 1 . .
    H H16B -0.1631 0.2365 0.3491 0.048 Uiso calc R 1 1 . .
    H H16A -0.1135 0.3218 0.3818 0.048 Uiso calc R 1 1 . .
    C C18 -0.3645(6) 0.1021(4) -0.0787(3) 0.0436(19) Uani d . 1 1 . .
    H H18C -0.3501 0.1613 -0.0866 0.065 Uiso calc R 1 1 . .
    H H18B -0.3028 0.0798 -0.0469 0.052 Uiso calc R 1 1 . .
    H H18A -0.4413 0.0950 -0.0583 0.052 Uiso calc R 1 1 . .
    C C17 0.871(3) 0.0241(16) 0.3535(18) 0.036(4) Uani d P 0.642(9) 1 A 1
    H H17A 0.7852 0.0210 0.3501 0.054 Uiso calc PR 0.642(9) 1 A 1
    H H17B 0.9039 -0.0070 0.3152 0.054 Uiso calc PR 0.642(9) 1 A 1
    H H17C 0.8959 0.0824 0.3511 0.054 Uiso calc PR 0.642(9) 1 A 1
    O O6 0.9179(6) -0.0147(4) 0.4251(3) 0.036(2) Uani d P 0.642(9) 1 A 1
    H H6C 0.9622 -0.0549 0.4175 0.053 Uiso calc PR 0.642(9) 1 A 1
    C C17A 0.852(6) 0.003(3) 0.349(4) 0.036(4) Uani d P 0.358(9) 1 A 2
    H H17D 0.7676 -0.0005 0.3550 0.054 Uiso calc PR 0.358(9) 1 A 2
    H H17E 0.8920 0.0227 0.3919 0.054 Uiso calc PR 0.358(9) 1 A 2
    H H17F 0.8829 -0.0514 0.3365 0.054 Uiso calc PR 0.358(9) 1 A 2
    O O7 0.8786(10) 0.0741(8) 0.2819(7) 0.038(4) Uani d P 0.358(9) 1 A 2
    H H7C 0.8181 0.1026 0.2734 0.045 Uiso calc PR 0.358(9) 1 A 2
loop_
    _atom_site_aniso_label
    _atom_site_aniso_U_11
    _atom_site_aniso_U_22
    _atom_site_aniso_U_33
    _atom_site_aniso_U_12
    _atom_site_aniso_U_13
    _atom_site_aniso_U_23
    Cu1 0.0277(4) 0.0189(4) 0.0118(4) -0.0113(3) 0.0023(3) -0.0033(3)
    Cl1 0.0271(8) 0.0264(8) 0.0159(7) -0.0160(7) 0.0033(6) -0.0031(6)
    O1 0.023(2) 0.020(2) 0.012(2) -0.0105(18) 0.0032(16) -0.0037(16)
    N1 0.026(3) 0.023(3) 0.013(3) -0.009(2) 0.001(2) -0.001(2)
    C1 0.033(4) 0.021(3) 0.019(3) -0.013(3) -0.001(3) 0.003(3)
    Cu2 0.0236(4) 0.0188(4) 0.0150(4) -0.0094(3) 0.0043(3) -0.0024(3)
    Cl2 0.0393(9) 0.0273(9) 0.0175(8) -0.0001(7) -0.0012(7) -0.0093(6)
    O2 0.051(3) 0.019(2) 0.020(2) -0.018(2) -0.008(2) 0.0024(18)
    N2 0.024(3) 0.022(3) 0.016(3) -0.014(2) 0.000(2) -0.005(2)
    C2 0.037(4) 0.022(3) 0.016(3) -0.013(3) -0.004(3) 0.001(3)
    Cu3 0.0214(4) 0.0258(4) 0.0142(4) -0.0092(3) 0.0039(3) -0.0043(3)
    Cl3 0.0488(10) 0.0272(9) 0.0140(8) -0.0230(8) -0.0028(7) 0.0018(6)
    N3 0.018(3) 0.023(3) 0.017(3) -0.015(2) 0.007(2) -0.005(2)
    O3 0.042(3) 0.018(2) 0.054(3) -0.002(2) -0.001(2) 0.000(2)
    C3 0.036(4) 0.022(4) 0.021(3) -0.009(3) 0.000(3) -0.005(3)
    Cu4 0.0234(4) 0.0209(4) 0.0150(4) -0.0086(3) 0.0061(3) -0.0023(3)
    Cl4 0.0237(8) 0.0180(8) 0.0314(9) -0.0071(6) -0.0004(7) 0.0023(6)
    N4 0.035(3) 0.020(3) 0.028(3) -0.010(3) 0.011(2) -0.002(2)
    O4 0.029(2) 0.027(2) 0.026(2) 0.002(2) 0.004(2) -0.0033(19)
    C4 0.063(5) 0.017(3) 0.021(4) -0.012(3) -0.008(3) -0.002(3)
    Cl5 0.0355(9) 0.0200(8) 0.0385(9) -0.0065(7) 0.0196(8) 0.0009(7)
    O5 0.037(3) 0.029(2) 0.026(2) 0.002(2) 0.010(2) -0.002(2)
    C5 0.039(4) 0.025(4) 0.037(4) -0.007(3) -0.012(3) 0.008(3)
    Cl6 0.0299(8) 0.0292(9) 0.0156(7) -0.0014(7) 0.0085(6) 0.0040(6)
    C6 0.053(5) 0.028(4) 0.054(5) -0.016(4) -0.023(4) 0.014(4)
    C7 0.038(4) 0.022(3) 0.017(3) -0.010(3) 0.002(3) -0.006(3)
    C8 0.030(4) 0.020(4) 0.029(4) -0.010(3) 0.001(3) -0.009(3)
    O8 0.046(3) 0.034(3) 0.025(2) -0.022(2) 0.002(2) -0.005(2)
    C9 0.023(3) 0.045(4) 0.010(3) -0.010(3) 0.007(3) -0.014(3)
    C10 0.033(4) 0.031(4) 0.018(3) -0.004(3) 0.005(3) -0.003(3)
    C11 0.024(3) 0.027(4) 0.021(3) -0.002(3) 0.010(3) -0.003(3)
    C12 0.036(4) 0.020(3) 0.028(4) 0.002(3) 0.012(3) -0.001(3)
    C13 0.025(4) 0.052(4) 0.023(4) -0.006(3) 0.003(3) -0.015(3)
    C14 0.025(4) 0.051(5) 0.056(5) -0.015(3) 0.016(3) -0.024(4)
    C15 0.043(4) 0.036(4) 0.020(3) 0.020(3) 0.008(3) 0.002(3)
    C16 0.057(5) 0.041(4) 0.023(4) 0.023(4) 0.020(3) 0.013(3)
    C18 0.059(5) 0.044(5) 0.028(4) -0.019(4) 0.006(4) -0.006(3)
    C17 0.024(11) 0.015(13) 0.069(7) -0.009(8) 0.001(7) -0.009(11)
    O6 0.034(4) 0.038(5) 0.035(5) 0.012(3) 0.013(3) 0.001(3)
    C17A 0.024(11) 0.015(13) 0.069(7) -0.009(8) 0.001(7) -0.009(11)
    O7 0.035(8) 0.032(8) 0.044(9) -0.004(6) -0.004(6) 0.013(6)
_geom_special_details
;
All s.u.'s (except the s.u. in the dihedral angle between two l.s. planes) are
estimated using the full covariance matrix. The cell s.u.'s are taken into
account individually in the estimation of s.u.'s in distances, angles and
torsion angles; correlations between s.u.'s in cell parameters are only used
when they are defined by crystal symmetry. An approximate (isotropic)
treatment of cell s.u.'s is used for estimating s.u.'s involving l.s. planes.
;
loop_
    _geom_bond_atom_site_label_1
    _geom_bond_atom_site_label_2
    _geom_bond_site_symmetry_2
    _geom_bond_distance
    _geom_bond_publ_flag
    Cu1 Cu3 . 3.0984(13) n
    Cu1 Cu4 . 3.1002(11) n
    Cu2 Cu4 . 3.0816(11) n
    Cu2 Cu3 . 3.1623(11) n
    Cu1 O1 . 1.906(3) y
    Cu1 N1 . 1.981(5) y
    Cu1 Cl3 . 2.4159(16) y
    Cu1 Cl1 . 2.4224(16) y
    Cu1 Cl2 . 2.4339(17) y
    Cu2 O1 . 1.906(4) y
    Cu2 N2 . 1.971(5) y
    Cu2 Cl5 . 2.3917(17) y
    Cu2 Cl3 . 2.4386(16) y
    Cu2 Cl4 . 2.4478(17) y
    Cu3 O1 . 1.910(4) y
    Cu3 N3 . 1.983(5) y
    Cu3 Cl2 . 2.4011(16) y
    Cu3 Cl6 . 2.4124(16) y
    Cu3 Cl4 . 2.4888(15) y
    Cu4 O1 . 1.907(3) y
    Cu4 N4 . 1.985(5) y
    Cu4 Cl5 . 2.3788(16) y
    Cu4 Cl6 . 2.3962(17) y
    Cu4 Cl1 . 2.4312(16) y
    N1 C1 . 1.486(7) ?
    N1 C3 . 1.488(7) ?
    N1 H1 . 0.84(3) ?
    C1 C2 . 1.511(7) ?
    C1 H1B . 0.9700 ?
    C1 H1A . 0.9700 ?
    O2 C4 . 1.427(7) ?
    O2 C2 . 1.437(6) ?
    N2 C5 . 1.499(7) ?
    N2 C7 . 1.500(6) ?
    N2 H2 . 0.84(3) ?
    C2 H2B . 0.9700 ?
    C2 H2A . 0.9700 ?
    N3 C11 . 1.490(6) ?
    N3 C9 . 1.494(7) ?
    N3 H3 . 0.84(3) ?
    O3 C6 . 1.410(7) ?
    O3 C8 . 1.425(7) ?
    C3 C4 . 1.520(7) ?
    C3 H3B . 0.9700 ?
    C3 H3A . 0.9700 ?
    N4 C13 . 1.479(8) ?
    N4 C15 . 1.485(7) ?
    N4 H4 . 0.84(3) ?
    O4 C12 . 1.429(6) ?
    O4 C10 . 1.430(6) ?
    C4 H4B . 0.9700 ?
    C4 H4A . 0.9700 ?
    O5 C14 . 1.408(7) ?
    O5 C16 . 1.425(7) ?
    C5 C6 . 1.525(8) ?
    C5 H5B . 0.9700 ?
    C5 H5A . 0.9700 ?
    C6 H6B . 0.9700 ?
    C6 H6A . 0.9700 ?
    C7 C8 . 1.510(8) ?
    C7 H7B . 0.9700 ?
    C7 H7A . 0.9700 ?
    C8 H8B . 0.9700 ?
    C8 H8A . 0.9700 ?
    O8 C18 . 1.427(7) ?
    O8 H8 . 0.8200 ?
    C9 C10 . 1.514(8) ?
    C9 H9B . 0.9700 ?
    C9 H9A . 0.9700 ?
    C10 H10B . 0.9700 ?
    C10 H10A . 0.9700 ?
    C11 C12 . 1.519(7) ?
    C11 H11B . 0.9700 ?
    C11 H11A . 0.9700 ?
    C12 H12B . 0.9700 ?
    C12 H12A . 0.9700 ?
    C13 C14 . 1.535(8) ?
    C13 H13B . 0.9700 ?
    C13 H13A . 0.9700 ?
    C14 H14B . 0.9700 ?
    C14 H14A . 0.9700 ?
    C15 C16 . 1.540(8) ?
    C15 H15B . 0.9700 ?
    C15 H15A . 0.9700 ?
    C16 H16B . 0.9700 ?
    C16 H16A . 0.9700 ?
    C18 H18C . 0.9600 ?
    C18 H18B . 0.9600 ?
    C18 H18A . 0.9600 ?
    C17 O6 . 1.55(4) ?
    C17 H17A . 0.9600 ?
    C17 H17B . 0.9600 ?
    C17 H17C . 0.9600 ?
    O6 H6C . 0.8200 ?
    C17A O7 . 1.72(6) ?
    C17A H17D . 0.9600 ?
    C17A H17E . 0.9600 ?
    C17A H17F . 0.9600 ?
    O7 H7C . 0.8200 ?
loop_
    _geom_angle_atom_site_label_1
    _geom_angle_atom_site_label_2
    _geom_angle_atom_site_label_3
    _geom_angle_site_symmetry_1
    _geom_angle_site_symmetry_3
    _geom_angle
    _geom_angle_publ_flag
    O1 Cu1 N1 . . 179.09(17) ?
    O1 Cu1 Cl3 . . 85.30(11) ?
    N1 Cu1 Cl3 . . 93.84(14) ?
    O1 Cu1 Cl1 . . 85.71(11) ?
    N1 Cu1 Cl1 . . 95.05(14) ?
    Cl3 Cu1 Cl1 . . 125.72(6) ?
    O1 Cu1 Cl2 . . 85.30(12) ?
    N1 Cu1 Cl2 . . 94.80(15) ?
    Cl3 Cu1 Cl2 . . 116.21(6) ?
    Cl1 Cu1 Cl2 . . 116.18(6) ?
    O1 Cu1 Cu3 . . 35.75(11) ?
    N1 Cu1 Cu3 . . 144.42(15) ?
    Cl3 Cu1 Cu3 . . 103.64(4) ?
    Cl1 Cu1 Cu3 . . 99.23(4) ?
    Cl2 Cu1 Cu3 . . 49.68(4) ?
    O1 Cu1 Cu4 . . 35.61(10) ?
    N1 Cu1 Cu4 . . 145.08(14) ?
    Cl3 Cu1 Cu4 . . 102.60(4) ?
    Cl1 Cu1 Cu4 . . 50.43(4) ?
    Cl2 Cu1 Cu4 . . 104.84(5) ?
    Cu3 Cu1 Cu4 . . 60.45(3) ?
    Cu1 Cl1 Cu4 . . 79.40(5) ?
    Cu1 O1 Cu2 . . 109.96(17) n
    Cu1 O1 Cu4 . . 108.80(16) n
    Cu2 O1 Cu4 . . 107.83(18) n
    Cu1 O1 Cu3 . . 108.59(18) n
    Cu2 O1 Cu3 . . 111.93(17) n
    Cu4 O1 Cu3 . . 109.68(17) n
    C1 N1 C3 . . 109.3(4) ?
    C1 N1 Cu1 . . 113.4(3) ?
    C3 N1 Cu1 . . 114.2(3) ?
    C1 N1 H1 . . 112(4) ?
    C3 N1 H1 . . 104(4) ?
    Cu1 N1 H1 . . 103(4) ?
    N1 C1 C2 . . 113.0(5) ?
    N1 C1 H1B . . 109.0 ?
    C2 C1 H1B . . 109.0 ?
    N1 C1 H1A . . 109.0 ?
    C2 C1 H1A . . 109.0 ?
    H1B C1 H1A . . 107.8 ?
    O1 Cu2 N2 . . 179.25(17) ?
    O1 Cu2 Cl5 . . 85.55(11) ?
    N2 Cu2 Cl5 . . 94.16(15) ?
    O1 Cu2 Cl3 . . 84.66(11) ?
    N2 Cu2 Cl3 . . 96.09(14) ?
    Cl5 Cu2 Cl3 . . 115.09(6) ?
    O1 Cu2 Cl4 . . 84.81(11) ?
    N2 Cu2 Cl4 . . 94.80(14) ?
    Cl5 Cu2 Cl4 . . 124.70(6) ?
    Cl3 Cu2 Cl4 . . 117.96(6) ?
    O1 Cu2 Cu4 . . 36.09(10) ?
    N2 Cu2 Cu4 . . 143.56(14) ?
    Cl5 Cu2 Cu4 . . 49.58(4) ?
    Cl3 Cu2 Cu4 . . 102.58(4) ?
    Cl4 Cu2 Cu4 . . 103.37(4) ?
    O1 Cu2 Cu3 . . 34.07(10) ?
    N2 Cu2 Cu3 . . 145.52(14) ?
    Cl5 Cu2 Cu3 . . 104.81(4) ?
    Cl3 Cu2 Cu3 . . 101.29(5) ?
    Cl4 Cu2 Cu3 . . 50.74(4) ?
    Cu4 Cu2 Cu3 . . 59.95(2) ?
    Cu3 Cl2 Cu1 . . 79.70(5) ?
    C4 O2 C2 . . 110.8(4) ?
    C5 N2 C7 . . 107.9(5) ?
    C5 N2 Cu2 . . 115.4(3) ?
    C7 N2 Cu2 . . 113.3(3) ?
    C5 N2 H2 . . 104(4) ?
    C7 N2 H2 . . 110(4) ?
    Cu2 N2 H2 . . 106(4) ?
    O2 C2 C1 . . 111.1(4) ?
    O2 C2 H2B . . 109.4 ?
    C1 C2 H2B . . 109.4 ?
    O2 C2 H2A . . 109.4 ?
    C1 C2 H2A . . 109.4 ?
    H2B C2 H2A . . 108.0 ?
    O1 Cu3 N3 . . 178.62(17) ?
    O1 Cu3 Cl2 . . 86.15(11) ?
    N3 Cu3 Cl2 . . 92.75(14) ?
    O1 Cu3 Cl6 . . 84.43(11) ?
    N3 Cu3 Cl6 . . 95.50(14) ?
    Cl2 Cu3 Cl6 . . 123.83(6) ?
    O1 Cu3 Cl4 . . 83.60(11) ?
    N3 Cu3 Cl4 . . 97.65(13) ?
    Cl2 Cu3 Cl4 . . 115.83(6) ?
    Cl6 Cu3 Cl4 . . 117.85(6) ?
    O1 Cu3 Cu1 . . 35.66(10) ?
    N3 Cu3 Cu1 . . 143.16(13) ?
    Cl2 Cu3 Cu1 . . 50.61(4) ?
    Cl6 Cu3 Cu1 . . 102.22(5) ?
    Cl4 Cu3 Cu1 . . 102.02(4) ?
    O1 Cu3 Cu2 . . 34.00(10) ?
    N3 Cu3 Cu2 . . 147.24(13) ?
    Cl2 Cu3 Cu2 . . 101.43(5) ?
    Cl6 Cu3 Cu2 . . 100.61(4) ?
    Cl4 Cu3 Cu2 . . 49.60(4) ?
    Cu1 Cu3 Cu2 . . 59.82(2) ?
    Cu1 Cl3 Cu2 . . 80.05(5) ?
    C11 N3 C9 . . 109.6(4) ?
    C11 N3 Cu3 . . 113.6(3) ?
    C9 N3 Cu3 . . 115.6(4) ?
    C11 N3 H3 . . 105(4) ?
    C9 N3 H3 . . 112(4) ?
    Cu3 N3 H3 . . 100(4) ?
    C6 O3 C8 . . 109.9(5) ?
    N1 C3 C4 . . 111.0(5) ?
    N1 C3 H3B . . 109.4 ?
    C4 C3 H3B . . 109.4 ?
    N1 C3 H3A . . 109.4 ?
    C4 C3 H3A . . 109.4 ?
    H3B C3 H3A . . 108.0 ?
    O1 Cu4 N4 . . 179.2(2) ?
    O1 Cu4 Cl5 . . 85.90(12) ?
    N4 Cu4 Cl5 . . 93.77(15) ?
    O1 Cu4 Cl6 . . 84.94(11) ?
    N4 Cu4 Cl6 . . 95.81(16) ?
    Cl5 Cu4 Cl6 . . 124.39(6) ?
    O1 Cu4 Cl1 . . 85.44(11) ?
    N4 Cu4 Cl1 . . 94.15(15) ?
    Cl5 Cu4 Cl1 . . 121.41(6) ?
    Cl6 Cu4 Cl1 . . 112.31(6) ?
    O1 Cu4 Cu2 . . 36.08(11) ?
    N4 Cu4 Cu2 . . 143.64(15) ?
    Cl5 Cu4 Cu2 . . 49.94(4) ?
    Cl6 Cu4 Cu2 . . 103.27(4) ?
    Cl1 Cu4 Cu2 . . 106.43(4) ?
    O1 Cu4 Cu1 . . 35.59(10) ?
    N4 Cu4 Cu1 . . 143.93(15) ?
    Cl5 Cu4 Cu1 . . 100.78(4) ?
    Cl6 Cu4 Cu1 . . 102.56(5) ?
    Cl1 Cu4 Cu1 . . 50.18(4) ?
    Cu2 Cu4 Cu1 . . 60.67(3) ?
    Cu2 Cl4 Cu3 . . 79.67(5) ?
    C13 N4 C15 . . 109.9(5) ?
    C13 N4 Cu4 . . 112.9(4) ?
    C15 N4 Cu4 . . 112.7(4) ?
    C13 N4 H4 . . 105(4) ?
    C15 N4 H4 . . 106(4) ?
    Cu4 N4 H4 . . 110(4) ?
    C12 O4 C10 . . 108.9(4) ?
    O2 C4 C3 . . 111.4(5) ?
    O2 C4 H4B . . 109.4 ?
    C3 C4 H4B . . 109.4 ?
    O2 C4 H4A . . 109.4 ?
    C3 C4 H4A . . 109.4 ?
    H4B C4 H4A . . 108.0 ?
    Cu4 Cl5 Cu2 . . 80.48(5) ?
    C14 O5 C16 . . 109.0(5) ?
    N2 C5 C6 . . 111.1(5) ?
    N2 C5 H5B . . 109.4 ?
    C6 C5 H5B . . 109.4 ?
    N2 C5 H5A . . 109.4 ?
    C6 C5 H5A . . 109.4 ?
    H5B C5 H5A . . 108.0 ?
    Cu4 Cl6 Cu3 . . 80.92(5) ?
    O3 C6 C5 . . 111.9(5) ?
    O3 C6 H6B . . 109.2 ?
    C5 C6 H6B . . 109.2 ?
    O3 C6 H6A . . 109.2 ?
    C5 C6 H6A . . 109.2 ?
    H6B C6 H6A . . 107.9 ?
    N2 C7 C8 . . 110.7(5) ?
    N2 C7 H7B . . 109.5 ?
    C8 C7 H7B . . 109.5 ?
    N2 C7 H7A . . 109.5 ?
    C8 C7 H7A . . 109.5 ?
    H7B C7 H7A . . 108.1 ?
    O3 C8 C7 . . 111.6(5) ?
    O3 C8 H8B . . 109.3 ?
    C7 C8 H8B . . 109.3 ?
    O3 C8 H8A . . 109.3 ?
    C7 C8 H8A . . 109.3 ?
    H8B C8 H8A . . 108.0 ?
    C18 O8 H8 . . 109.5 ?
    N3 C9 C10 . . 111.6(5) ?
    N3 C9 H9B . . 109.3 ?
    C10 C9 H9B . . 109.3 ?
    N3 C9 H9A . . 109.3 ?
    C10 C9 H9A . . 109.3 ?
    H9B C9 H9A . . 108.0 ?
    O4 C10 C9 . . 111.9(5) ?
    O4 C10 H10B . . 109.2 ?
    C9 C10 H10B . . 109.2 ?
    O4 C10 H10A . . 109.2 ?
    C9 C10 H10A . . 109.2 ?
    H10B C10 H10A . . 107.9 ?
    N3 C11 C12 . . 112.2(5) ?
    N3 C11 H11B . . 109.2 ?
    C12 C11 H11B . . 109.2 ?
    N3 C11 H11A . . 109.2 ?
    C12 C11 H11A . . 109.2 ?
    H11B C11 H11A . . 107.9 ?
    O4 C12 C11 . . 111.0(5) ?
    O4 C12 H12B . . 109.4 ?
    C11 C12 H12B . . 109.4 ?
    O4 C12 H12A . . 109.4 ?
    C11 C12 H12A . . 109.4 ?
    H12B C12 H12A . . 108.0 ?
    N4 C13 C14 . . 111.1(5) ?
    N4 C13 H13B . . 109.4 ?
    C14 C13 H13B . . 109.4 ?
    N4 C13 H13A . . 109.4 ?
    C14 C13 H13A . . 109.4 ?
    H13B C13 H13A . . 108.0 ?
    O5 C14 C13 . . 111.7(5) ?
    O5 C14 H14B . . 109.3 ?
    C13 C14 H14B . . 109.3 ?
    O5 C14 H14A . . 109.3 ?
    C13 C14 H14A . . 109.3 ?
    H14B C14 H14A . . 107.9 ?
    N4 C15 C16 . . 111.0(5) ?
    N4 C15 H15B . . 109.4 ?
    C16 C15 H15B . . 109.4 ?
    N4 C15 H15A . . 109.4 ?
    C16 C15 H15A . . 109.4 ?
    H15B C15 H15A . . 108.0 ?
    O5 C16 C15 . . 110.6(5) ?
    O5 C16 H16B . . 109.5 ?
    C15 C16 H16B . . 109.5 ?
    O5 C16 H16A . . 109.5 ?
    C15 C16 H16A . . 109.5 ?
    H16B C16 H16A . . 108.1 ?
    O8 C18 H18C . . 109.5 ?
    O8 C18 H18B . . 109.5 ?
    H18C C18 H18B . . 109.5 ?
    O8 C18 H18A . . 109.5 ?
    H18C C18 H18A . . 109.5 ?
    H18B C18 H18A . . 109.5 ?
    O6 C17 H17A . . 109.5 ?
    O6 C17 H17B . . 109.5 ?
    H17A C17 H17B . . 109.5 ?
    O6 C17 H17C . . 109.5 ?
    H17A C17 H17C . . 109.5 ?
    H17B C17 H17C . . 109.5 ?
    O7 C17A H17D . . 109.5 ?
    O7 C17A H17E . . 109.5 ?
    H17D C17A H17E . . 109.5 ?
    O7 C17A H17F . . 109.5 ?
    H17D C17A H17F . . 109.5 ?
    H17E C17A H17F . . 109.5 ?
    C17A O7 H7C . . 109.5 ?
loop_
    _geom_torsion_atom_site_label_1
    _geom_torsion_atom_site_label_2
    _geom_torsion_atom_site_label_3
    _geom_torsion_atom_site_label_4
    _geom_torsion_site_symmetry_1
    _geom_torsion_site_symmetry_2
    _geom_torsion_site_symmetry_3
    _geom_torsion_site_symmetry_4
    _geom_torsion
    _geom_torsion_publ_flag
    O1 Cu1 Cl1 Cu4 . . . . 5.31(12) ?
    N1 Cu1 Cl1 Cu4 . . . . -174.19(15) ?
    Cl3 Cu1 Cl1 Cu4 . . . . -75.77(7) ?
    Cl2 Cu1 Cl1 Cu4 . . . . 87.93(6) ?
    Cu3 Cu1 Cl1 Cu4 . . . . 38.51(4) ?
    N1 Cu1 O1 Cu2 . . . . 22(12) ?
    Cl3 Cu1 O1 Cu2 . . . . 1.49(15) ?
    Cl1 Cu1 O1 Cu2 . . . . -124.93(16) ?
    Cl2 Cu1 O1 Cu2 . . . . 118.32(16) ?
    Cu3 Cu1 O1 Cu2 . . . . 122.8(2) ?
    Cu4 Cu1 O1 Cu2 . . . . -117.9(3) ?
    N1 Cu1 O1 Cu4 . . . . 140(12) ?
    Cl3 Cu1 O1 Cu4 . . . . 119.39(17) ?
    Cl1 Cu1 O1 Cu4 . . . . -7.03(15) ?
    Cl2 Cu1 O1 Cu4 . . . . -123.79(16) ?
    Cu3 Cu1 O1 Cu4 . . . . -119.3(3) ?
    N1 Cu1 O1 Cu3 . . . . -101(12) ?
    Cl3 Cu1 O1 Cu3 . . . . -121.28(15) ?
    Cl1 Cu1 O1 Cu3 . . . . 112.30(15) ?
    Cl2 Cu1 O1 Cu3 . . . . -4.45(14) ?
    Cu4 Cu1 O1 Cu3 . . . . 119.3(3) ?
    O1 Cu1 N1 C1 . . . . -79(12) ?
    Cl3 Cu1 N1 C1 . . . . -59.1(4) ?
    Cl1 Cu1 N1 C1 . . . . 67.3(3) ?
    Cl2 Cu1 N1 C1 . . . . -175.8(3) ?
    Cu3 Cu1 N1 C1 . . . . -179.1(2) ?
    Cu4 Cu1 N1 C1 . . . . 59.5(5) ?
    O1 Cu1 N1 C3 . . . . 154(12) ?
    Cl3 Cu1 N1 C3 . . . . 174.7(4) ?
    Cl1 Cu1 N1 C3 . . . . -58.9(4) ?
    Cl2 Cu1 N1 C3 . . . . 58.0(4) ?
    Cu3 Cu1 N1 C3 . . . . 54.7(5) ?
    Cu4 Cu1 N1 C3 . . . . -66.7(5) ?
    C3 N1 C1 C2 . . . . -51.8(6) ?
    Cu1 N1 C1 C2 . . . . 179.4(3) ?
    Cu1 O1 Cu2 N2 . . . .  -18E1(10)
                                    ?
    Cu4 O1 Cu2 N2 . . . . 63(14) ?
    Cu3 O1 Cu2 N2 . . . . -58(14) ?
    Cu1 O1 Cu2 Cl5 . . . . 114.27(16) ?
    Cu4 O1 Cu2 Cl5 . . . . -4.22(14) ?
    Cu3 O1 Cu2 Cl5 . . . . -124.95(16) ?
    Cu1 O1 Cu2 Cl3 . . . . -1.48(14) ?
    Cu4 O1 Cu2 Cl3 . . . . -119.97(15) ?
    Cu3 O1 Cu2 Cl3 . . . . 119.30(16) ?
    Cu1 O1 Cu2 Cl4 . . . . -120.25(16) ?
    Cu4 O1 Cu2 Cl4 . . . . 121.25(15) ?
    Cu3 O1 Cu2 Cl4 . . . . 0.53(14) ?
    Cu1 O1 Cu2 Cu4 . . . . 118.5(2) ?
    Cu3 O1 Cu2 Cu4 . . . . -120.7(2) ?
    Cu1 O1 Cu2 Cu3 . . . . -120.8(3) ?
    Cu4 O1 Cu2 Cu3 . . . . 120.7(2) ?
    O1 Cu1 Cl2 Cu3 . . . . 3.41(11) ?
    N1 Cu1 Cl2 Cu3 . . . . -177.50(13) ?
    Cl3 Cu1 Cl2 Cu3 . . . . 85.82(6) ?
    Cl1 Cu1 Cl2 Cu3 . . . . -79.46(6) ?
    Cu4 Cu1 Cl2 Cu3 . . . . -26.63(5) ?
    O1 Cu2 N2 C5 . . . . -128(14) ?
    Cl5 Cu2 N2 C5 . . . . -61.2(4) ?
    Cl3 Cu2 N2 C5 . . . . 54.6(4) ?
    Cl4 Cu2 N2 C5 . . . . 173.5(4) ?
    Cu4 Cu2 N2 C5 . . . . -66.2(5) ?
    Cu3 Cu2 N2 C5 . . . . 174.9(3) ?
    O1 Cu2 N2 C7 . . . . -3(14) ?
    Cl5 Cu2 N2 C7 . . . . 64.0(4) ?
    Cl3 Cu2 N2 C7 . . . . 179.8(4) ?
    Cl4 Cu2 N2 C7 . . . . -61.4(4) ?
    Cu4 Cu2 N2 C7 . . . . 58.9(5) ?
    Cu3 Cu2 N2 C7 . . . . -60.0(5) ?
    C4 O2 C2 C1 . . . . -57.5(6) ?
    N1 C1 C2 O2 . . . . 54.6(6) ?
    Cu1 O1 Cu3 N3 . . . . -33(7) ?
    Cu2 O1 Cu3 N3 . . . . -154(7) ?
    Cu4 O1 Cu3 N3 . . . . 86(7) ?
    Cu1 O1 Cu3 Cl2 . . . . 4.51(14) ?
    Cu2 O1 Cu3 Cl2 . . . . -117.07(16) ?
    Cu4 O1 Cu3 Cl2 . . . . 123.29(16) ?
    Cu1 O1 Cu3 Cl6 . . . . -120.05(15) ?
    Cu2 O1 Cu3 Cl6 . . . . 118.37(16) ?
    Cu4 O1 Cu3 Cl6 . . . . -1.27(14) ?
    Cu1 O1 Cu3 Cl4 . . . . 121.06(15) ?
    Cu2 O1 Cu3 Cl4 . . . . -0.52(14) ?
    Cu4 O1 Cu3 Cl4 . . . . -120.16(16) ?
    Cu2 O1 Cu3 Cu1 . . . . -121.6(2) ?
    Cu4 O1 Cu3 Cu1 . . . . 118.8(2) ?
    Cu1 O1 Cu3 Cu2 . . . . 121.6(2) ?
    Cu4 O1 Cu3 Cu2 . . . . -119.6(3) ?
    Cu1 Cl2 Cu3 O1 . . . . -3.40(11) ?
    Cu1 Cl2 Cu3 N3 . . . . 175.76(13) ?
    Cu1 Cl2 Cu3 Cl6 . . . . 77.27(7) ?
    Cu1 Cl2 Cu3 Cl4 . . . . -84.38(6) ?
    Cu1 Cl2 Cu3 Cu2 . . . . -33.93(5) ?
    N1 Cu1 Cu3 O1 . . . . 178.5(3) ?
    Cl3 Cu1 Cu3 O1 . . . . 61.22(18) ?
    Cl1 Cu1 Cu3 O1 . . . . -69.18(18) ?
    Cl2 Cu1 Cu3 O1 . . . . 174.18(18) ?
    Cu4 Cu1 Cu3 O1 . . . . -35.70(17) ?
    O1 Cu1 Cu3 N3 . . . . 178.8(3) ?
    N1 Cu1 Cu3 N3 . . . . -2.8(3) ?
    Cl3 Cu1 Cu3 N3 . . . . -120.0(2) ?
    Cl1 Cu1 Cu3 N3 . . . . 109.6(2) ?
    Cl2 Cu1 Cu3 N3 . . . . -7.1(2) ?
    Cu4 Cu1 Cu3 N3 . . . . 143.1(2) ?
    O1 Cu1 Cu3 Cl2 . . . . -174.18(18) ?
    N1 Cu1 Cu3 Cl2 . . . . 4.3(2) ?
    Cl3 Cu1 Cu3 Cl2 . . . . -112.96(7) ?
    Cl1 Cu1 Cu3 Cl2 . . . . 116.64(7) ?
    Cu4 Cu1 Cu3 Cl2 . . . . 150.13(6) ?
    O1 Cu1 Cu3 Cl6 . . . . 61.82(18) ?
    N1 Cu1 Cu3 Cl6 . . . . -119.7(2) ?
    Cl3 Cu1 Cu3 Cl6 . . . . 123.05(6) ?
    Cl1 Cu1 Cu3 Cl6 . . . . -7.36(6) ?
    Cl2 Cu1 Cu3 Cl6 . . . . -124.00(7) ?
    Cu4 Cu1 Cu3 Cl6 . . . . 26.13(4) ?
    O1 Cu1 Cu3 Cl4 . . . . -60.51(18) ?
    N1 Cu1 Cu3 Cl4 . . . . 118.0(2) ?
    Cl3 Cu1 Cu3 Cl4 . . . . 0.72(6) ?
    Cl1 Cu1 Cu3 Cl4 . . . . -129.69(5) ?
    Cl2 Cu1 Cu3 Cl4 . . . . 113.67(7) ?
    Cu4 Cu1 Cu3 Cl4 . . . . -96.20(5) ?
    O1 Cu1 Cu3 Cu2 . . . . -33.44(17) ?
    N1 Cu1 Cu3 Cu2 . . . . 145.0(2) ?
    Cl3 Cu1 Cu3 Cu2 . . . . 27.78(5) ?
    Cl1 Cu1 Cu3 Cu2 . . . . -102.63(4) ?
    Cl2 Cu1 Cu3 Cu2 . . . . 140.73(6) ?
    Cu4 Cu1 Cu3 Cu2 . . . . -69.14(2) ?
    N2 Cu2 Cu3 O1 . . . . 178.9(3) ?
    Cl5 Cu2 Cu3 O1 . . . . 57.70(18) ?
    Cl3 Cu2 Cu3 O1 . . . . -62.30(18) ?
    Cl4 Cu2 Cu3 O1 . . . . -179.32(18) ?
    Cu4 Cu2 Cu3 O1 . . . . 35.81(18) ?
    O1 Cu2 Cu3 N3 . . . . 178.9(3) ?
    N2 Cu2 Cu3 N3 . . . . -2.2(3) ?
    Cl5 Cu2 Cu3 N3 . . . . -123.4(2) ?
    Cl3 Cu2 Cu3 N3 . . . . 116.6(2) ?
    Cl4 Cu2 Cu3 N3 . . . . -0.4(2) ?
    Cu4 Cu2 Cu3 N3 . . . . -145.3(2) ?
    O1 Cu2 Cu3 Cl2 . . . . 65.01(18) ?
    N2 Cu2 Cu3 Cl2 . . . . -116.1(2) ?
    Cl5 Cu2 Cu3 Cl2 . . . . 122.72(6) ?
    Cl3 Cu2 Cu3 Cl2 . . . . 2.71(6) ?
    Cl4 Cu2 Cu3 Cl2 . . . . -114.30(7) ?
    Cu4 Cu2 Cu3 Cl2 . . . . 100.82(5) ?
    O1 Cu2 Cu3 Cl6 . . . . -62.99(18) ?
    N2 Cu2 Cu3 Cl6 . . . . 115.9(2) ?
    Cl5 Cu2 Cu3 Cl6 . . . . -5.29(6) ?
    Cl3 Cu2 Cu3 Cl6 . . . . -125.29(6) ?
    Cl4 Cu2 Cu3 Cl6 . . . . 117.69(6) ?
    Cu4 Cu2 Cu3 Cl6 . . . . -27.19(4) ?
    O1 Cu2 Cu3 Cl4 . . . . 179.32(18) ?
    N2 Cu2 Cu3 Cl4 . . . . -1.8(2) ?
    Cl5 Cu2 Cu3 Cl4 . . . . -122.98(7) ?
    Cl3 Cu2 Cu3 Cl4 . . . . 117.02(7) ?
    Cu4 Cu2 Cu3 Cl4 . . . . -144.88(5) ?
    O1 Cu2 Cu3 Cu1 . . . . 35.07(18) ?
    N2 Cu2 Cu3 Cu1 . . . . -146.0(2) ?
    Cl5 Cu2 Cu3 Cu1 . . . . 92.78(5) ?
    Cl3 Cu2 Cu3 Cu1 . . . . -27.23(4) ?
    Cl4 Cu2 Cu3 Cu1 . . . . -144.24(5) ?
    Cu4 Cu2 Cu3 Cu1 . . . . 70.88(3) ?
    O1 Cu1 Cl3 Cu2 . . . . -1.11(11) ?
    N1 Cu1 Cl3 Cu2 . . . . 179.20(14) ?
    Cl1 Cu1 Cl3 Cu2 . . . . 80.17(7) ?
    Cl2 Cu1 Cl3 Cu2 . . . . -83.52(6) ?
    Cu3 Cu1 Cl3 Cu2 . . . . -32.03(5) ?
    Cu4 Cu1 Cl3 Cu2 . . . . 30.21(5) ?
    O1 Cu2 Cl3 Cu1 . . . . 1.11(11) ?
    N2 Cu2 Cl3 Cu1 . . . . -178.92(15) ?
    Cl5 Cu2 Cl3 Cu1 . . . . -81.42(6) ?
    Cl4 Cu2 Cl3 Cu1 . . . . 82.34(6) ?
    Cu4 Cu2 Cl3 Cu1 . . . . -30.41(5) ?
    Cu3 Cu2 Cl3 Cu1 . . . . 30.99(5) ?
    O1 Cu3 N3 C11 . . . . 103(7) ?
    Cl2 Cu3 N3 C11 . . . . 66.2(3) ?
    Cl6 Cu3 N3 C11 . . . . -169.4(3) ?
    Cl4 Cu3 N3 C11 . . . . -50.3(4) ?
    Cu1 Cu3 N3 C11 . . . . 71.7(4) ?
    Cu2 Cu3 N3 C11 . . . . -49.9(5) ?
    O1 Cu3 N3 C9 . . . . -129(7) ?
    Cl2 Cu3 N3 C9 . . . . -165.9(4) ?
    Cl6 Cu3 N3 C9 . . . . -41.5(4) ?
    Cl4 Cu3 N3 C9 . . . . 77.6(4) ?
    Cu1 Cu3 N3 C9 . . . . -160.4(3) ?
    Cu2 Cu3 N3 C9 . . . . 77.9(4) ?
    C1 N1 C3 C4 . . . . 52.6(6) ?
    Cu1 N1 C3 C4 . . . . -179.1(4) ?
    Cu1 O1 Cu4 N4 . . . . -51(14) ?
    Cu2 O1 Cu4 N4 . . . . 68(14) ?
    Cu3 O1 Cu4 N4 . . . .  -17E1(6)
                                   ?
    Cu1 O1 Cu4 Cl5 . . . . -114.99(16) ?
    Cu2 O1 Cu4 Cl5 . . . . 4.25(14) ?
    Cu3 O1 Cu4 Cl5 . . . . 126.36(16) ?
    Cu1 O1 Cu4 Cl6 . . . . 119.92(17) ?
    Cu2 O1 Cu4 Cl6 . . . . -120.84(15) ?
    Cu3 O1 Cu4 Cl6 . . . . 1.28(14) ?
    Cu1 O1 Cu4 Cl1 . . . . 7.01(15) ?
    Cu2 O1 Cu4 Cl1 . . . . 126.25(15) ?
    Cu3 O1 Cu4 Cl1 . . . . -111.64(16) ?
    Cu1 O1 Cu4 Cu2 . . . . -119.2(3) ?
    Cu3 O1 Cu4 Cu2 . . . . 122.1(2) ?
    Cu2 O1 Cu4 Cu1 . . . . 119.2(3) ?
    Cu3 O1 Cu4 Cu1 . . . . -118.6(3) ?
    Cu1 Cl1 Cu4 O1 . . . . -5.31(11) ?
    Cu1 Cl1 Cu4 N4 . . . . 174.05(16) ?
    Cu1 Cl1 Cu4 Cl5 . . . . 77.07(7) ?
    Cu1 Cl1 Cu4 Cl6 . . . . -87.93(5) ?
    Cu1 Cl1 Cu4 Cu2 . . . . 24.37(5) ?
    N2 Cu2 Cu4 O1 . . . . -178.9(3) ?
    Cl5 Cu2 Cu4 O1 . . . . 174.46(18) ?
    Cl3 Cu2 Cu4 O1 . . . . 62.09(18) ?
    Cl4 Cu2 Cu4 O1 . . . . -61.05(17) ?
    Cu3 Cu2 Cu4 O1 . . . . -33.81(17) ?
    O1 Cu2 Cu4 N4 . . . . -178.8(3) ?
    N2 Cu2 Cu4 N4 . . . . 2.3(3) ?
    Cl5 Cu2 Cu4 N4 . . . . -4.3(3) ?
    Cl3 Cu2 Cu4 N4 . . . . -116.7(3) ?
    Cl4 Cu2 Cu4 N4 . . . . 120.1(3) ?
    Cu3 Cu2 Cu4 N4 . . . . 147.4(3) ?
    O1 Cu2 Cu4 Cl5 . . . . -174.46(18) ?
    N2 Cu2 Cu4 Cl5 . . . . 6.7(2) ?
    Cl3 Cu2 Cu4 Cl5 . . . . -112.37(7) ?
    Cl4 Cu2 Cu4 Cl5 . . . . 124.48(7) ?
    Cu3 Cu2 Cu4 Cl5 . . . . 151.73(6) ?
    O1 Cu2 Cu4 Cl6 . . . . 61.48(17) ?
    N2 Cu2 Cu4 Cl6 . . . . -117.4(2) ?
    Cl5 Cu2 Cu4 Cl6 . . . . -124.05(7) ?
    Cl3 Cu2 Cu4 Cl6 . . . . 123.58(6) ?
    Cl4 Cu2 Cu4 Cl6 . . . . 0.43(6) ?
    Cu3 Cu2 Cu4 Cl6 . . . . 27.68(4) ?
    O1 Cu2 Cu4 Cl1 . . . . -56.95(18) ?
    N2 Cu2 Cu4 Cl1 . . . . 124.2(2) ?
    Cl5 Cu2 Cu4 Cl1 . . . . 117.52(7) ?
    Cl3 Cu2 Cu4 Cl1 . . . . 5.14(6) ?
    Cl4 Cu2 Cu4 Cl1 . . . . -118.00(6) ?
    Cu3 Cu2 Cu4 Cl1 . . . . -90.75(5) ?
    O1 Cu2 Cu4 Cu1 . . . . -35.63(17) ?
    N2 Cu2 Cu4 Cu1 . . . . 145.5(2) ?
    Cl5 Cu2 Cu4 Cu1 . . . . 138.84(6) ?
    Cl3 Cu2 Cu4 Cu1 . . . . 26.47(5) ?
    Cl4 Cu2 Cu4 Cu1 . . . . -96.68(5) ?
    Cu3 Cu2 Cu4 Cu1 . . . . -69.43(3) ?
    N1 Cu1 Cu4 O1 . . . . -179.0(3) ?
    Cl3 Cu1 Cu4 O1 . . . . -62.9(2) ?
    Cl1 Cu1 Cu4 O1 . . . . 170.9(2) ?
    Cl2 Cu1 Cu4 O1 . . . . 58.97(19) ?
    Cu3 Cu1 Cu4 O1 . . . . 35.84(19) ?
    O1 Cu1 Cu4 N4 . . . . 179.0(3) ?
    N1 Cu1 Cu4 N4 . . . . 0.0(4) ?
    Cl3 Cu1 Cu4 N4 . . . . 116.1(3) ?
    Cl1 Cu1 Cu4 N4 . . . . -10.1(3) ?
    Cl2 Cu1 Cu4 N4 . . . . -122.0(3) ?
    Cu3 Cu1 Cu4 N4 . . . . -145.2(3) ?
    O1 Cu1 Cu4 Cl5 . . . . 66.97(19) ?
    N1 Cu1 Cu4 Cl5 . . . . -112.0(3) ?
    Cl3 Cu1 Cu4 Cl5 . . . . 4.12(6) ?
    Cl1 Cu1 Cu4 Cl5 . . . . -122.14(7) ?
    Cl2 Cu1 Cu4 Cl5 . . . . 125.94(6) ?
    Cu3 Cu1 Cu4 Cl5 . . . . 102.81(5) ?
    O1 Cu1 Cu4 Cl6 . . . . -62.19(19) ?
    N1 Cu1 Cu4 Cl6 . . . . 118.8(3) ?
    Cl3 Cu1 Cu4 Cl6 . . . . -125.04(6) ?
    Cl1 Cu1 Cu4 Cl6 . . . . 108.70(6) ?
    Cl2 Cu1 Cu4 Cl6 . . . . -3.22(6) ?
    Cu3 Cu1 Cu4 Cl6 . . . . -26.35(4) ?
    O1 Cu1 Cu4 Cl1 . . . . -170.9(2) ?
    N1 Cu1 Cu4 Cl1 . . . . 10.1(3) ?
    Cl3 Cu1 Cu4 Cl1 . . . . 126.26(7) ?
    Cl2 Cu1 Cu4 Cl1 . . . . -111.92(7) ?
    Cu3 Cu1 Cu4 Cl1 . . . . -135.05(5) ?
    O1 Cu1 Cu4 Cu2 . . . . 36.12(19) ?
    N1 Cu1 Cu4 Cu2 . . . . -142.8(2) ?
    Cl3 Cu1 Cu4 Cu2 . . . . -26.74(4) ?
    Cl1 Cu1 Cu4 Cu2 . . . . -153.00(5) ?
    Cl2 Cu1 Cu4 Cu2 . . . . 95.09(5) ?
    Cu3 Cu1 Cu4 Cu2 . . . . 71.95(3) ?
    O1 Cu2 Cl4 Cu3 . . . . -0.38(10) ?
    N2 Cu2 Cl4 Cu3 . . . . 178.98(14) ?
    Cl5 Cu2 Cl4 Cu3 . . . . 80.54(7) ?
    Cl3 Cu2 Cl4 Cu3 . . . . -81.52(6) ?
    Cu4 Cu2 Cl4 Cu3 . . . . 30.79(4) ?
    O1 Cu3 Cl4 Cu2 . . . . 0.38(10) ?
    N3 Cu3 Cl4 Cu2 . . . . 179.77(14) ?
    Cl2 Cu3 Cl4 Cu2 . . . . 82.95(7) ?
    Cl6 Cu3 Cl4 Cu2 . . . . -79.84(6) ?
    Cu1 Cu3 Cl4 Cu2 . . . . 31.09(4) ?
    O1 Cu4 N4 C13 . . . . -3(14) ?
    Cl5 Cu4 N4 C13 . . . . 61.4(4) ?
    Cl6 Cu4 N4 C13 . . . . -173.5(4) ?
    Cl1 Cu4 N4 C13 . . . . -60.5(4) ?
    Cu2 Cu4 N4 C13 . . . . 64.7(5) ?
    Cu1 Cu4 N4 C13 . . . . -52.8(5) ?
    O1 Cu4 N4 C15 . . . . -128(14) ?
    Cl5 Cu4 N4 C15 . . . . -63.8(4) ?
    Cl6 Cu4 N4 C15 . . . . 61.3(4) ?
    Cl1 Cu4 N4 C15 . . . . 174.3(4) ?
    Cu2 Cu4 N4 C15 . . . . -60.5(5) ?
    Cu1 Cu4 N4 C15 . . . . -178.0(3) ?
    C2 O2 C4 C3 . . . . 59.6(6) ?
    N1 C3 C4 O2 . . . . -57.8(6) ?
    O1 Cu4 Cl5 Cu2 . . . . -3.26(11) ?
    N4 Cu4 Cl5 Cu2 . . . . 177.42(15) ?
    Cl6 Cu4 Cl5 Cu2 . . . . 77.75(7) ?
    Cl1 Cu4 Cl5 Cu2 . . . . -85.38(7) ?
    Cu1 Cu4 Cl5 Cu2 . . . . -35.74(5) ?
    O1 Cu2 Cl5 Cu4 . . . . 3.27(11) ?
    N2 Cu2 Cl5 Cu4 . . . . -176.04(14) ?
    Cl3 Cu2 Cl5 Cu4 . . . . 85.24(6) ?
    Cl4 Cu2 Cl5 Cu4 . . . . -77.28(7) ?
    Cu3 Cu2 Cl5 Cu4 . . . . -25.09(5) ?
    C7 N2 C5 C6 . . . . 53.4(7) ?
    Cu2 N2 C5 C6 . . . . -178.7(4) ?
    O1 Cu4 Cl6 Cu3 . . . . -0.96(11) ?
    N4 Cu4 Cl6 Cu3 . . . . 178.91(15) ?
    Cl5 Cu4 Cl6 Cu3 . . . . -82.48(7) ?
    Cl1 Cu4 Cl6 Cu3 . . . . 82.00(6) ?
    Cu2 Cu4 Cl6 Cu3 . . . . -32.26(5) ?
    Cu1 Cu4 Cl6 Cu3 . . . . 30.15(4) ?
    O1 Cu3 Cl6 Cu4 . . . . 0.96(11) ?
    N3 Cu3 Cl6 Cu4 . . . . -177.65(13) ?
    Cl2 Cu3 Cl6 Cu4 . . . . -80.61(7) ?
    Cl4 Cu3 Cl6 Cu4 . . . . 80.69(6) ?
    Cu1 Cu3 Cl6 Cu4 . . . . -30.13(4) ?
    Cu2 Cu3 Cl6 Cu4 . . . . 31.00(4) ?
    C8 O3 C6 C5 . . . . 59.0(7) ?
    N2 C5 C6 O3 . . . . -57.1(8) ?
    C5 N2 C7 C8 . . . . -54.6(6) ?
    Cu2 N2 C7 C8 . . . . 176.3(4) ?
    C6 O3 C8 C7 . . . . -60.3(6) ?
    N2 C7 C8 O3 . . . . 59.2(6) ?
    C11 N3 C9 C10 . . . . -50.0(6) ?
    Cu3 N3 C9 C10 . . . . -179.9(4) ?
    C12 O4 C10 C9 . . . . -61.3(6) ?
    N3 C9 C10 O4 . . . . 56.8(6) ?
    C9 N3 C11 C12 . . . . 50.6(6) ?
    Cu3 N3 C11 C12 . . . . -178.5(4) ?
    C10 O4 C12 C11 . . . . 61.0(6) ?
    N3 C11 C12 O4 . . . . -57.2(6) ?
    C15 N4 C13 C14 . . . . -51.3(6) ?
    Cu4 N4 C13 C14 . . . . -178.0(4) ?
    C16 O5 C14 C13 . . . . -61.9(7) ?
    N4 C13 C14 O5 . . . . 57.4(7) ?
    C13 N4 C15 C16 . . . . 52.0(6) ?
    Cu4 N4 C15 C16 . . . . 178.8(4) ?
    C14 O5 C16 C15 . . . . 62.0(7) ?
    N4 C15 C16 O5 . . . . -57.9(7) ?
loop_
    _geom_hbond_atom_site_label_D
    _geom_hbond_atom_site_label_H
    _geom_hbond_atom_site_label_A
    _geom_hbond_site_symmetry_A
    _geom_hbond_distance_DH
    _geom_hbond_distance_HA
    _geom_hbond_distance_DA
    _geom_hbond_angle_DHA
    N1 H1 O5 4_665 0.84(3) 2.22(3) 3.060(6) 177(5)
    N2 H2 O6 4_565 0.84(3) 2.18(3) 2.987(8) 161(5)
    N3 H3 O8 3 0.84(3) 2.05(3) 2.871(6) 167(5)
    N4 H4 O7 1_455 0.84(3) 2.30(3) 3.121(12) 165(5)
    O7 H7C O4 . 0.82 1.92 2.531(12) 130
    O8 H8 O2 . 0.82 1.91 2.724(6) 173
    O6 H6C Cl4 2_645 0.82 2.39 3.209(7) 177
_iucr_refine_instructions_details
;
TITL cu in P2(1)/n
CELL 0.71073  11.149  15.753  18.905  90.00  92.50  90.00
ZERR    4.00   0.002   0.003   0.004   0.00   0.03   0.00
LATT  1
SYMM .5-X, .5+Y, .5-Z
SFAC C H N O CU CL
UNIT 72 176 16 28 16 24
L.S. 25
OMIT 0 50
ACTA
FMAP 2
BIND CU1 CU4
BIND CU1 CU3
BIND CU2 CU3
BIND CU2 CU4
EQIV $1 0.5+X, 0.5-Y, -0.5+Z
EQIV $2 -0.5+X, 0.5-Y, -0.5+Z
EQIV $3 -X, -Y, -Z
EQIV $4 -1+X, Y, Z
EQIV $5 1.5-X, -0.5+Y, 0.5-Z
HTAB O8 O2
HTAB N1 O5_$1
HTAB N2 O6_$2
HTAB N3 O8_$3
HTAB N4 O7_$4
HTAB O7 O4
HTAB O6 CL4_$5
SADI N4 H4
EADP C17 C17A
MERG 2
CONF
SIZE 0.25 0.25 0.2
TEMP 100
BOND $H
PLAN 40
SADI N1 H1 N2 H2 N3 H3 N4 H4
WGHT    0.030600
FVAR       0.50220   0.64239
CU1   5    0.110291    0.202657   -0.004877    11.00000    0.02768    0.01894 =
         0.01179   -0.00325    0.00234   -0.01125
CL1   6   -0.064387    0.169052    0.061648    11.00000    0.02709    0.02636 =
         0.01594   -0.00313    0.00329   -0.01598
O1    4    0.173333    0.252777    0.080647    11.00000    0.02254    0.01965 =
         0.01249   -0.00371    0.00322   -0.01046
N1    3    0.046110    0.151956   -0.094634    11.00000    0.02553    0.02266 =
         0.01251   -0.00118    0.00125   -0.00936
H1    2    0.105271    0.153111   -0.120476    11.00000   -1.20000
C1    1   -0.058822    0.198517   -0.126533    11.00000    0.03263    0.02120 =
         0.01882    0.00337   -0.00102   -0.01301
AFIX  23
H1B   2   -0.035765    0.256887   -0.135020    11.00000   -1.20000
H1A   2   -0.122429    0.199095   -0.093127    11.00000   -1.20000
AFIX   0
CU2   5    0.217162    0.367794    0.064006    11.00000    0.02356    0.01876 =
         0.01495   -0.00235    0.00429   -0.00943
CL2   6    0.278799    0.104922    0.008722    11.00000    0.03930    0.02734 =
         0.01745   -0.00932   -0.00117   -0.00012
O2    4   -0.133781    0.071462   -0.186588    11.00000    0.05115    0.01945 =
         0.01987    0.00236   -0.00787   -0.01781
N2    3    0.263228    0.486866    0.048104    11.00000    0.02361    0.02190 =
         0.01572   -0.00466    0.00014   -0.01409
H2    2    0.316843    0.485435    0.018042    11.00000   -1.20000
C2    1   -0.106323    0.159849   -0.195310    11.00000    0.03728    0.02215 =
         0.01627    0.00148   -0.00373   -0.01343
AFIX  23
H2B   2   -0.178212    0.189891   -0.211719    11.00000   -1.20000
H2A   2   -0.046864    0.166023   -0.230914    11.00000   -1.20000
AFIX   0
CU3   5    0.306887    0.186662    0.115359    11.00000    0.02136    0.02576 =
         0.01422   -0.00428    0.00389   -0.00922
CL3   6    0.151968    0.338201   -0.058316    11.00000    0.04880    0.02722 =
         0.01398    0.00176   -0.00283   -0.02297
N3    3    0.443667    0.115501    0.150458    11.00000    0.01834    0.02312 =
         0.01667   -0.00467    0.00727   -0.01504
H3    2    0.416091    0.066997    0.141992    11.00000   -1.20000
O3    4    0.256120    0.669348    0.066575    11.00000    0.04215    0.01811 =
         0.05389    0.00041   -0.00069   -0.00179
C3    1    0.016223    0.060180   -0.089580    11.00000    0.03635    0.02216 =
         0.02100   -0.00487    0.00013   -0.00947
AFIX  23
H3B   2   -0.044170    0.052261   -0.054760    11.00000   -1.20000
H3A   2    0.087358    0.028789   -0.073899    11.00000   -1.20000
AFIX   0
CU4   5    0.051480    0.252759    0.148366    11.00000    0.02339    0.02092 =
         0.01499   -0.00228    0.00607   -0.00860
CL4   6    0.418824    0.322328    0.104012    11.00000    0.02372    0.01795 =
         0.03136    0.00229   -0.00043   -0.00705
N4    3   -0.076875    0.253444    0.217924    11.00000    0.03480    0.02002 =
         0.02814   -0.00210    0.01128   -0.01042
H4    2   -0.096057    0.203367    0.227638    11.00000   -1.20000
O4    4    0.686361    0.084264    0.206006    11.00000    0.02946    0.02709 =
         0.02574   -0.00328    0.00363    0.00181
C4    1   -0.030518    0.025770   -0.160638    11.00000    0.06343    0.01664 =
         0.02093   -0.00180   -0.00769   -0.01222
AFIX  23
H4B   2    0.032047    0.029941   -0.194550    11.00000   -1.20000
H4A   2   -0.050969   -0.033714   -0.155632    11.00000   -1.20000
AFIX   0
CL5   6    0.059802    0.403357    0.140770    11.00000    0.03546    0.01998 =
         0.03850    0.00089    0.01963   -0.00649
O5    4   -0.242085    0.338466    0.308078    11.00000    0.03665    0.02873 =
         0.02608   -0.00188    0.01044    0.00158
C5    1    0.167308    0.541781    0.014086    11.00000    0.03877    0.02534 =
         0.03683    0.00834   -0.01171   -0.00692
AFIX  23
H5B   2    0.098761    0.543523    0.043937    11.00000   -1.20000
H5A   2    0.141108    0.517483   -0.031135    11.00000   -1.20000
AFIX   0
CL6   6    0.189605    0.167763    0.218455    11.00000    0.02993    0.02921 =
         0.01562    0.00396    0.00846   -0.00141
C6    1    0.213018    0.631793    0.002716    11.00000    0.05323    0.02795 =
         0.05377    0.01437   -0.02275   -0.01643
AFIX  23
H6B   2    0.277035    0.630381   -0.030403    11.00000   -1.20000
H6A   2    0.148391    0.666209   -0.017928    11.00000   -1.20000
AFIX   0
C7    1    0.310304    0.530732    0.114069    11.00000    0.03808    0.02158 =
         0.01716   -0.00604    0.00194   -0.01010
AFIX  23
H7B   2    0.377038    0.498624    0.135045    11.00000   -1.20000
H7A   2    0.247751    0.533162    0.148100    11.00000   -1.20000
AFIX   0
C8    1    0.351369    0.619587    0.097550    11.00000    0.03031    0.02004 =
         0.02904   -0.00862    0.00137   -0.00954
AFIX  23
H8B   2    0.381666    0.646649    0.140821    11.00000   -1.20000
H8A   2    0.416480    0.616817    0.065230    11.00000   -1.20000
AFIX   0
O8    4   -0.363495    0.057643   -0.144406    11.00000    0.04582    0.03445 =
         0.02487   -0.00480    0.00208   -0.02237
AFIX 147
H8    2   -0.296645    0.061235   -0.160606    11.00000   -1.20000
AFIX   0
C9    1    0.480382    0.126589    0.226850    11.00000    0.02262    0.04451 =
         0.01021   -0.01383    0.00693   -0.01044
AFIX  23
H9B   2    0.412906    0.113365    0.255622    11.00000   -1.20000
H9A   2    0.502450    0.185369    0.235451    11.00000   -1.20000
AFIX   0
C10   1    0.585290    0.069896    0.248527    11.00000    0.03279    0.03104 =
         0.01811   -0.00265    0.00506   -0.00424
AFIX  23
H10B  2    0.608450    0.080403    0.297804    11.00000   -1.20000
H10A  2    0.560748    0.010989    0.244137    11.00000   -1.20000
AFIX   0
C11   1    0.551247    0.122203    0.106689    11.00000    0.02418    0.02718 =
         0.02065   -0.00255    0.01007   -0.00230
AFIX  23
H11B  2    0.578762    0.180620    0.106777    11.00000   -1.20000
H11A  2    0.529026    0.106774    0.058202    11.00000   -1.20000
AFIX   0
C12   1    0.653030    0.065240    0.133908    11.00000    0.03611    0.02008 =
         0.02793   -0.00138    0.01241    0.00172
AFIX  23
H12B  2    0.628124    0.006357    0.130119    11.00000   -1.20000
H12A  2    0.721905    0.072975    0.104949    11.00000   -1.20000
AFIX   0
C13   1   -0.189074    0.293736    0.190064    11.00000    0.02482    0.05159 =
         0.02343   -0.01512    0.00274   -0.00567
AFIX  23
H13B  2   -0.220090    0.262389    0.149061    11.00000   -1.20000
H13A  2   -0.172170    0.351246    0.175103    11.00000   -1.20000
AFIX   0
C14   1   -0.284004    0.295672    0.246459    11.00000    0.02522    0.05077 =
         0.05566   -0.02420    0.01605   -0.01483
AFIX  23
H14B  2   -0.355656    0.323759    0.227217    11.00000   -1.20000
H14A  2   -0.305498    0.237965    0.258559    11.00000   -1.20000
AFIX   0
C15   1   -0.037728    0.293402    0.286257    11.00000    0.04288    0.03562 =
         0.02017    0.00209    0.00815    0.01995
AFIX  23
H15B  2   -0.011616    0.351113    0.277799    11.00000   -1.20000
H15A  2    0.029883    0.262136    0.307156    11.00000   -1.20000
AFIX   0
C16   1   -0.140547    0.294364    0.338071    11.00000    0.05743    0.04121 =
         0.02282    0.01309    0.01979    0.02280
AFIX  23
H16B  2   -0.163114    0.236535    0.349058    11.00000   -1.20000
H16A  2   -0.113468    0.321838    0.381826    11.00000   -1.20000
AFIX   0
C18   1   -0.364515    0.102088   -0.078669    11.00000    0.05887    0.04421 =
         0.02802   -0.00632    0.00591   -0.01867
AFIX 137
H18C  2   -0.350139    0.161343   -0.086601    11.00000   -1.50000
H18B  2   -0.302822    0.079810   -0.046869    11.00000   -1.20000
H18A  2   -0.441271    0.095013   -0.058310    11.00000   -1.20000
AFIX   0
PART   1
C17   1    0.871269    0.024133    0.353539    21.00000    0.02437    0.01538 =
         0.06890   -0.00947    0.00100   -0.00870
AFIX  33
H17A  2    0.785219    0.020978    0.350150    21.00000   -1.50000
H17B  2    0.903871   -0.007009    0.315182    21.00000   -1.50000
H17C  2    0.895894    0.082414    0.351060    21.00000   -1.50000
AFIX   0
O6    4    0.917889   -0.014660    0.425071    21.00000    0.03437    0.03828 =
         0.03527    0.00064    0.01259    0.01210
AFIX 147
H6C   2    0.962166   -0.054909    0.417491    21.00000   -1.50000
AFIX   0
PART   2
C17A  1    0.852409    0.003446    0.348698   -21.00000    0.02437    0.01538 =
         0.06890   -0.00947    0.00100   -0.00870
AFIX  33
H17D  2    0.767625   -0.000470    0.355045   -21.00000   -1.50000
H17E  2    0.892046    0.022704    0.391857   -21.00000   -1.50000
H17F  2    0.882923   -0.051383    0.336520   -21.00000   -1.50000
AFIX   0
O7    4    0.878603    0.074136    0.281872   -21.00000    0.03537    0.03236 =
         0.04438    0.01301   -0.00420   -0.00370
AFIX 147
H7C   2    0.818077    0.102572    0.273367   -21.00000   -1.20000
PART   0
HKLF 4
REM  cu in P2(1)/n
REM R1 =  0.0541 for   4330 Fo > 4sig(Fo)  and  0.0932 for all   5761 data
REM    381 parameters refined using      6 restraints
END
WGHT      0.0215      0.0000
REM Highest difference peak  0.450,  deepest hole -0.548,  1-sigma level  0.096
Q1    1   0.1086  0.3972  0.1753  11.00000  0.05    0.45
Q2    1  -0.0152  0.2568  0.1868  11.00000  0.05    0.45
Q3    1   0.1122  0.3900  0.0950  11.00000  0.05    0.43
Q4    1   0.1547  0.3614  0.1089  11.00000  0.05    0.41
Q5    1   0.1168  0.2616  0.1138  11.00000  0.05    0.40
Q6    1  -0.4011  0.1043 -0.1672  11.00000  0.05    0.39
Q7    1   0.2390  0.1779  0.1596  11.00000  0.05    0.39
Q8    1   0.3783  0.2256  0.0806  11.00000  0.05    0.38
Q9    1   0.2143  0.0782  0.1706  11.00000  0.05    0.37
Q10   1   0.0146  0.4212  0.1425  11.00000  0.05    0.37
Q11   1   0.2204  0.2719  0.0935  11.00000  0.05    0.35
Q12   1  -0.2836  0.2857  0.2998  11.00000  0.05    0.34
Q13   1  -0.0554  0.1798  0.2476  11.00000  0.05    0.34
Q14   1   0.9191  0.0389  0.3157  11.00000  0.05    0.34
Q15   1  -0.1574  0.1782  0.2171  11.00000  0.05    0.33
Q16   1  -0.3961  0.0540 -0.0408  11.00000  0.05    0.33
Q17   1   0.1884  0.3788 -0.0264  11.00000  0.05    0.33
Q18   1   0.1435  0.1202 -0.0363  11.00000  0.05    0.33
Q19   1   0.4084  0.3647  0.1727  11.00000  0.05    0.33
Q20   1   0.0488  0.2074  0.0385  11.00000  0.05    0.32
Q21   1   0.1003  0.3500 -0.0197  11.00000  0.05    0.32
Q22   1   0.1629  0.1934 -0.0512  11.00000  0.05    0.32
Q23   1   0.8415  0.0854  0.3629  11.00000  0.05    0.32
Q24   1  -0.1508  0.0236 -0.2149  11.00000  0.05    0.32
Q25   1   0.3284  0.0939  0.0896  11.00000  0.05    0.31
Q26   1  -0.0407  0.1788  0.0391  11.00000  0.05    0.31
Q27   1  -0.2157  0.0760 -0.1833  11.00000  0.05    0.31
Q28   1  -0.2325  0.2164  0.2977  11.00000  0.05    0.30
Q29   1   0.2792  0.1126  0.1944  11.00000  0.05    0.30
Q30   1  -0.1005 -0.0948 -0.1747  11.00000  0.05    0.30
Q31   1  -0.0278  0.1786  0.0939  11.00000  0.05    0.30
Q32   1   0.8050 -0.0174  0.3212  11.00000  0.05    0.30
Q33   1   0.8596 -0.0785  0.2857  11.00000  0.05    0.30
Q34   1  -0.1887  0.3245  0.3198  11.00000  0.05    0.30
Q35   1   0.2191  0.0933  0.1036  11.00000  0.05    0.30
Q36   1  -0.3053  0.4315  0.2641  11.00000  0.05    0.29
Q37   1  -0.0106  0.2643  0.0756  11.00000  0.05    0.29
Q38   1   0.6732  0.1723  0.0261  11.00000  0.05    0.29
Q39   1   0.1251  0.6921  0.0677  11.00000  0.05    0.29
Q40   1  -0.1807  0.2829 -0.1281  11.00000  0.05    0.29
;
