# Supplementary material for: Hexa-μ2-chlorido-μ4-oxido-tetra­kis[(morpholine-κN)copper(II)] methanol disolvate
Source: Acta Crystallogr Sect E Struct Rep Online. 2014 Jun 21;70(Pt 7):m276–7. doi: 10.1107/S160053681401407X (PMC4120606; doi:10.1107/S160053681401407X)
Supplement: Supplementary file 2 [file e-70-0m276-Isup2.hkl]

#
# h,k,l, Fc-squared, Fo-squared, sigma(Fo-squared) and status flag
#
data_I
_shelx_title ' cu in P2(1)/n'
_shelx_refln_list_code          4
_shelx_F_calc_maximum      555.03
_exptl_crystal_F_000      1816.00
_reflns_d_resolution_high  0.8409
 
loop_
 _symmetry_equiv_pos_as_xyz
 'x, y, z'
 '-x+1/2, y+1/2, -z+1/2'
 '-x, -y, -z'
 'x-1/2, -y-1/2, z-1/2'
 
_cell_length_a    11.1490
_cell_length_b    15.7530
_cell_length_c    18.9050
_cell_angle_alpha  90.000
_cell_angle_beta   92.500
_cell_angle_gamma  90.000
 
_shelx_F_squared_multiplier     1.000
 
loop_
 _refln_index_h
 _refln_index_k
 _refln_index_l
 _refln_F_squared_calc
 _refln_F_squared_meas
 _refln_F_squared_sigma
 _refln_observed_status
   2   0   0    10594.75    10995.74    352.56 o
   4   0   0     1426.17     1732.77    169.32 o
   6   0   0     9687.89     8796.21    272.86 o
   8   0   0    25837.05    26145.26    666.48 o
  10   0   0       30.25      697.40    284.24 o
  12   0   0     3888.05     4188.28    526.23 o
   2   1   0    14190.60    14286.75    295.17 o
   3   1   0    11985.39    11619.56    195.08 o
   4   1   0       45.40      220.61     58.31 o
   5   1   0    19533.94    18290.91    269.67 o
   6   1   0      171.53      286.91     73.07 o
   7   1   0     3485.63     3428.96    142.62 o
   8   1   0     1020.48     1044.31    136.21 o
   9   1   0        2.89      218.32    102.67 o
  10   1   0     3879.53     3412.64    213.19 o
  11   1   0     1175.24      967.10    242.61 o
  12   1   0      377.41      584.90    268.29 o
  13   1   0       98.63      318.32    289.31 o
   2   2   0     1183.18     1211.38    106.19 o
   3   2   0    35866.40    39045.07    971.20 o
   4   2   0      301.79      361.60     77.01 o
   5   2   0     1117.82      988.84    104.19 o
   6   2   0     2952.97     3276.05    143.90 o
   7   2   0      222.67      448.75    103.24 o
   8   2   0    11210.13    11090.33    250.07 o
   9   2   0       86.31      294.96    161.94 o
  10   2   0      324.99      535.54    177.21 o
  11   2   0     4484.59     4558.87    324.45 o
  12   2   0      710.59      556.42    320.08 o
  13   2   0     2035.19     1591.77    516.65 o
   1   3   0      166.69      342.25     94.74 o
   2   3   0     2220.52     2415.43    223.35 o
   3   3   0     7462.79     7549.51    247.90 o
   4   3   0     5943.88     5420.72    159.39 o
   5   3   0    59009.41    59129.01   1144.33 o
   6   3   0     1213.15     1356.15    126.88 o
   7   3   0      610.71      795.78    142.53 o
   8   3   0      501.52      636.90    147.62 o
   9   3   0      520.58      717.00    203.62 o
  10   3   0     1080.80      940.42    206.47 o
  11   3   0     1659.69     1595.15    266.06 o
  12   3   0       12.76      330.89    233.97 o
  13   3   0        0.36      262.09    407.79 o
   0   4   0    24033.63    25526.04   1775.45 o
   1   4   0    61316.03    60772.04   2050.93 o
   2   4   0    26826.03    26069.79    748.93 o
   3   4   0     2167.77     2302.76    142.05 o
   4   4   0     7102.87     7256.34    182.68 o
   5   4   0     7996.96     8440.76    206.48 o
   6   4   0      112.21      282.81     86.16 o
   7   4   0      108.46      242.91    102.97 o
   8   4   0       15.60      303.87    131.13 o
   9   4   0      537.25      597.85    167.80 o
  10   4   0      523.21      640.09    210.45 o
  11   4   0     7037.18     6756.61    423.36 o
  12   4   0      238.54      384.11    274.75 o
   1   5   0    58558.39    58530.01   1894.75 o
   2   5   0     4520.81     4460.35    139.61 o
   3   5   0       71.35      134.36     74.00 o
   4   5   0    27806.48    27208.03    738.16 o
   5   5   0     9844.24     9584.92    231.38 o
   6   5   0     3406.40     3599.57    202.09 o
   7   5   0    15653.71    15978.97    412.26 o
   8   5   0      665.52      528.29    161.70 o
   9   5   0     3595.10     3398.64    271.81 o
  10   5   0     3908.79     3845.53    300.77 o
  11   5   0     1021.34     1016.00    308.24 o
  12   5   0       91.54      249.78    249.20 o
   0   6   0    15275.39    15618.56   1457.43 o
   1   6   0    22740.88    22329.15    585.71 o
   2   6   0    24298.01    23094.64    517.19 o
   3   6   0      912.02     1107.02    108.06 o
   4   6   0       34.38      329.50    138.93 o
   5   6   0      445.57      613.52    129.66 o
   6   6   0        9.17      293.16    113.05 o
   7   6   0      182.13      349.86    190.31 o
   8   6   0       45.20      217.08    122.80 o
   9   6   0     3264.97     3127.60    258.70 o
  10   6   0     3876.36     3836.87    295.56 o
  11   6   0     5450.03     5432.80    546.82 o
  12   6   0      669.60      576.01    308.30 o
   1   7   0      300.33      333.30    100.64 o
   2   7   0    16916.80    17674.21    350.48 o
   3   7   0      617.74      640.72    108.90 o
   4   7   0     8529.51     8662.58    185.86 o
   5   7   0     1232.24     1242.46    190.51 o
   6   7   0    21063.50    21232.08    538.01 o
   7   7   0       47.95      237.52    163.85 o
   8   7   0       20.40      472.65    211.51 o
   9   7   0     9404.63     9753.93    563.79 o
  10   7   0     3731.02     3041.00    534.12 o
  11   7   0      515.27      656.24    341.61 o
  12   7   0      811.34     1007.48    377.14 o
   0   8   0     2966.94     3289.20    252.62 o
   1   8   0     1803.90     1489.14    152.14 o
   2   8   0     1299.24     1340.83    108.22 o
   3   8   0     1303.82     1417.75    115.31 o
   4   8   0    21529.89    21641.86    566.03 o
   5   8   0       23.94      286.40    116.41 o
   6   8   0     2483.30     2312.07    281.90 o
   7   8   0     7309.03     6406.97    643.16 o
   8   8   0      146.98      391.63    185.17 o
   9   8   0       84.29      434.79    257.01 o
  10   8   0     5912.98     6198.64    543.97 o
  11   8   0      290.60      249.83    343.99 o
   1   9   0     8390.45     9346.56    635.52 o
   2   9   0     4412.41     4450.90    149.59 o
   3   9   0     5383.48     5498.63    162.37 o
   4   9   0     2893.16     2617.29    182.83 o
   5   9   0     1432.40     1347.26    195.57 o
   6   9   0    23248.74    24626.24    610.37 o
   7   9   0    12212.36    11602.86    503.86 o
   8   9   0       80.14      293.53    241.62 o
   9   9   0      137.32      327.54    223.64 o
  10   9   0      186.38      380.56    357.72 o
  11   9   0      714.99      731.58    421.15 o
   0  10   0       62.50      312.94    185.04 o
   1  10   0      822.59      708.26    133.33 o
   2  10   0     1250.42     1460.12    132.20 o
   3  10   0    30281.33    30640.86    677.46 o
   4  10   0     1953.63     2069.17    196.90 o
   5  10   0      272.43      461.86    244.66 o
   6  10   0      567.41      537.39    213.45 o
   7  10   0     1574.12     1273.69    245.43 o
   8  10   0      405.15      524.80    238.62 o
   9  10   0       32.17      473.51    303.32 o
  10  10   0     5178.94     4842.29    485.88 o
  11  10   0     3913.39     3306.98    635.26 o
   1  11   0     1333.83     1236.50    137.44 o
   2  11   0      208.93      276.60    126.48 o
   3  11   0        4.94      259.51    125.35 o
   4  11   0     3068.44     3090.45    361.66 o
   5  11   0     1039.24     1044.96    217.44 o
   6  11   0    11048.04    10896.51    416.86 o
   7  11   0      435.47      586.95    240.03 o
   8  11   0     5293.36     4809.76    573.19 o
   9  11   0     1014.10     1449.94    447.67 o
  10  11   0       20.43      335.93    335.41 o
   0  12   0     5538.89     5373.15    459.22 o
   1  12   0    13714.42    14301.16    443.03 o
   2  12   0     3249.24     3259.65    248.75 o
   3  12   0     4700.53     4770.09    268.78 o
   4  12   0       14.50      175.22    154.68 o
   5  12   0     2475.24     2294.76    263.17 o
   6  12   0        9.32      265.44    198.24 o
   7  12   0        7.38      149.07    183.45 o
   8  12   0     6084.32     6584.27    587.50 o
   9  12   0       49.98      383.67    331.32 o
  10  12   0     4962.63     4016.19    665.71 o
   1  13   0       84.41      221.09    226.33 o
   2  13   0     1338.62     1261.34    207.94 o
   3  13   0      247.66      440.63    170.72 o
   4  13   0      634.50      645.01    207.00 o
   5  13   0     6407.29     6278.19    615.42 o
   6  13   0      376.68      647.15    261.06 o
   7  13   0     2801.11     3042.44    538.42 o
   8  13   0    10769.47     9617.75    738.36 o
   9  13   0        3.40      898.78    424.68 o
   1  14   0     1616.79     1587.59    318.09 o
   2  14   0      693.28      770.33    168.11 o
   3  14   0     8897.47     9747.71    396.15 o
   4  14   0      368.02      290.60    176.15 o
   5  14   0      440.01      411.39    200.18 o
   6  14   0       10.62      587.83    310.17 o
   7  14   0      189.16      469.03    337.58 o
   8  14   0    11296.61    11162.87    648.39 o
   1  15   0      412.19      411.76    250.95 o
   2  15   0      802.47      751.74    277.25 o
   3  15   0      170.83      384.72    178.68 o
   4  15   0      176.63      248.77    310.81 o
   5  15   0     3813.10     3582.94    462.35 o
   6  15   0        6.62      343.07    347.20 o
   7  15   0     3828.03     4206.55    539.66 o
   2  16   0      102.92      241.29    206.68 o
   3  16   0    12994.93    12885.75    865.95 o
   4  16   0      133.39      321.59    417.65 o
   5  16   0       38.53      393.15    319.12 o
   6  16   0        3.23      175.19    322.85 o
   3  17   0      380.22      113.02    457.98 o
   4  17   0      677.17      832.19    419.60 o
   5  17   0       32.04      570.47    518.15 o
 -13   0   1     1503.92     1532.79    630.33 o
 -11   0   1     1219.93     1579.00    379.70 o
  -9   0   1     3071.31     2692.19    324.02 o
  -7   0   1     5350.17     4972.35    234.52 o
  -5   0   1      111.49      197.82     76.93 o
  -3   0   1     7937.36     7726.98    222.50 o
   3   0   1      291.92      423.44    114.97 o
   5   0   1    20228.35    19473.79    284.75 o
   7   0   1    13126.09    12338.08    288.06 o
   9   0   1     1781.76     1979.13    257.30 o
  11   0   1     4420.96     4657.13    461.89 o
  13   0   1      203.75      350.75    346.23 o
 -13   1   1       87.19      664.11    292.44 o
 -12   1   1        3.37      521.21    267.92 o
 -11   1   1    10148.43    10512.96    475.86 o
 -10   1   1       69.48      263.32    159.65 o
  -9   1   1        2.14      239.55    109.39 o
  -8   1   1       84.60      303.87    110.01 o
  -7   1   1     2562.58     2510.24    150.64 o
  -6   1   1      110.96      316.88    105.09 o
  -5   1   1      331.78      313.90     78.42 o
  -4   1   1     3961.04     3807.39    115.64 o
  -3   1   1      310.09      364.53     79.36 o
  -2   1   1    15636.85    14713.94    288.02 o
   2   1   1     7389.18     7316.51    133.76 o
   3   1   1     4406.80     4201.72    106.95 o
   4   1   1      626.70      823.71     89.72 o
   5   1   1      836.13      792.41     86.55 o
   6   1   1     3231.58     3037.15    136.43 o
   7   1   1      618.80      652.69     96.11 o
   8   1   1       76.97      216.16     94.39 o
   9   1   1     7303.75     7341.14    212.69 o
  10   1   1      796.15      709.85    149.06 o
  11   1   1       89.39      398.98    164.85 o
  12   1   1      913.42      920.41    224.58 o
  13   1   1      214.00      450.29    376.09 o
 -13   2   1      182.09      423.42    261.25 o
 -12   2   1     2328.69     2029.17    314.95 o
 -11   2   1     1018.83     1202.44    230.63 o
 -10   2   1     1775.63     1783.17    239.96 o
  -9   2   1     1382.86     1408.47    219.09 o
  -8   2   1     7815.03     7920.16    220.59 o
  -7   2   1     2642.44     2626.97    167.07 o
  -6   2   1    61303.69    62076.42    875.35 o
  -5   2   1     2094.17     2173.72    130.72 o
  -4   2   1    16137.78    15219.98    294.47 o
  -3   2   1      390.68      562.60    126.18 o
  -2   2   1      160.65      264.45     99.16 o
   1   2   1    15071.95    15987.83    342.74 o
   2   2   1    16295.95    17259.06    390.55 o
   3   2   1    10118.20     9816.60    251.14 o
   4   2   1     9755.19     9930.62    222.40 o
   5   2   1    12873.93    12096.34    319.16 o
   6   2   1     5662.64     5150.25    163.39 o
   7   2   1     5565.53     5630.65    169.04 o
   8   2   1      205.35      345.63    107.21 o
   9   2   1     1777.60     1882.06    188.63 o
  10   2   1       46.62      223.64    111.52 o
  11   2   1     1746.82     1360.09    251.45 o
  12   2   1     3395.43     2711.45   1043.26 o
  13   2   1        1.20      276.81    321.86 o
 -13   3   1      825.41      954.49    784.96 o
 -12   3   1      328.77      465.08    266.87 o
 -11   3   1       87.01      405.94    208.27 o
 -10   3   1      164.33      398.10    213.81 o
  -9   3   1     3249.69     3186.23    365.13 o
  -8   3   1      318.91      542.03    138.90 o
  -7   3   1      564.24      764.47    117.67 o
  -6   3   1     8399.74     8341.44    282.67 o
  -5   3   1     5553.65     5845.31    164.95 o
  -4   3   1     2375.07     2192.32    132.53 o
  -3   3   1     6449.81     6836.56    200.44 o
  -2   3   1    10594.69    11411.97    420.95 o
  -1   3   1     5425.30     5363.39    250.22 o
   0   3   1    18553.55    18654.08    358.76 o
   1   3   1    45662.32    44039.91   1813.20 o
   2   3   1       76.47      162.53     91.45 o
   3   3   1    45232.99    43272.93    990.38 o
   4   3   1     5408.84     5218.55    154.23 o
   5   3   1    10277.30    10533.72    251.28 o
   6   3   1     2968.88     2651.66    190.81 o
   7   3   1      452.87      619.45    139.39 o
   8   3   1     2219.78     2212.86    198.71 o
   9   3   1     2538.88     2401.10    205.05 o
  10   3   1     2361.53     2442.26    264.52 o
  11   3   1       66.21      227.82    205.71 o
  12   3   1      563.28      780.66    281.70 o
  13   3   1      127.87      587.17    586.13 o
 -12   4   1     1135.61      847.34    245.21 o
 -11   4   1        4.09      277.50    210.34 o
 -10   4   1       51.36      455.09    187.41 o
  -9   4   1        9.52      204.17    132.89 o
  -8   4   1      294.92      373.39    141.76 o
  -7   4   1     4483.66     4366.95    214.47 o
  -6   4   1    20102.70    20168.41    325.13 o
  -5   4   1      607.21      569.19    110.95 o
  -4   4   1    14908.32    14623.79    245.48 o
  -3   4   1     4555.63     4205.12    150.01 o
  -2   4   1      318.44      344.79    119.16 o
  -1   4   1       19.80      275.19    116.90 o
   0   4   1       13.07      172.47     72.11 o
   1   4   1    14718.74    14299.67    505.21 o
   2   4   1     3327.56     3499.41    245.55 o
   3   4   1      957.33     1147.79    142.04 o
   4   4   1    17575.09    17405.41    453.25 o
   5   4   1     8375.24     7768.16    213.48 o
   6   4   1      176.75      218.70     91.64 o
   7   4   1      148.09      459.83    141.73 o
   8   4   1     9705.33    10515.13    327.44 o
   9   4   1     4074.33     4475.18    289.60 o
  10   4   1     1393.44     1619.57    249.35 o
  11   4   1     1632.94     1759.20    324.78 o
  12   4   1       77.38      506.68    274.80 o
 -12   5   1     3483.88     3755.22    369.46 o
 -11   5   1      160.25      546.86    226.90 o
 -10   5   1     3525.02     3249.23    299.25 o
  -9   5   1     6866.91     6927.78    336.46 o
  -8   5   1      444.51      438.38    150.90 o
  -7   5   1      491.12      450.59    143.74 o
  -6   5   1       34.11      250.25    110.32 o
  -5   5   1    15358.06    16266.35    280.97 o
  -4   5   1      283.34      300.94     86.13 o
  -3   5   1     1226.84     1259.85    117.21 o
  -2   5   1     3452.20     3849.31    162.06 o
  -1   5   1    52620.88    51536.10   2017.23 o
   0   5   1     8774.73     8451.22    185.45 o
   1   5   1       59.80      208.51     73.97 o
   2   5   1      197.96      288.02     84.64 o
   3   5   1    20701.50    21116.03    789.89 o
   4   5   1    18394.89    18584.14    427.11 o
   5   5   1      445.65      482.55    137.24 o
   6   5   1     1165.37     1203.73    156.33 o
   7   5   1        3.19      253.29    108.68 o
   8   5   1      468.13      575.53    171.49 o
   9   5   1     1441.70     1264.79    236.98 o
  10   5   1     3377.75     2906.90    315.68 o
  11   5   1     1587.19     1540.10    332.68 o
  12   5   1      562.51      943.27    381.39 o
 -12   6   1      283.81      679.25    280.28 o
 -11   6   1       39.19      356.45    205.64 o
 -10   6   1      766.36      891.39    225.07 o
  -9   6   1     1677.05     1567.83    232.91 o
  -8   6   1     2873.84     3078.69    266.32 o
  -7   6   1     1166.60     1294.91    216.28 o
  -6   6   1      397.23      684.16    164.66 o
  -5   6   1     5590.70     5786.84    263.47 o
  -4   6   1      739.98      684.34     83.01 o
  -3   6   1    24546.34    24069.61    572.26 o
  -2   6   1    49758.37    48359.40   1170.65 o
  -1   6   1      587.72      706.17     96.55 o
   0   6   1      803.57      904.48    107.23 o
   1   6   1     5476.60     5542.93    193.74 o
   2   6   1      835.03      957.47     91.27 o
   3   6   1     3618.82     3580.95    180.11 o
   4   6   1       11.50      162.84     82.44 o
   5   6   1     3991.41     3927.68    197.21 o
   6   6   1     1133.83     1070.85    163.28 o
   7   6   1     2908.38     2900.00    228.94 o
   8   6   1     9890.30    10161.41    550.36 o
   9   6   1    13129.17    13477.67    437.15 o
  10   6   1     8502.02     8313.46    539.24 o
  11   6   1     5900.82     5623.56    466.10 o
  12   6   1      541.61      720.58    366.86 o
 -12   7   1      910.66      867.98    351.39 o
 -11   7   1      410.97      317.29    299.33 o
 -10   7   1     2533.67     2589.68    360.95 o
  -9   7   1     2140.64     2100.65    307.31 o
  -8   7   1     2690.26     2462.64    277.92 o
  -7   7   1     9418.92     9577.09    410.95 o
  -6   7   1      419.39      496.82    191.07 o
  -5   7   1    21223.32    21481.12    595.34 o
  -4   7   1     1182.62     1122.30    138.30 o
  -3   7   1      709.58      826.18     98.61 o
  -2   7   1    15554.57    15411.81    239.63 o
  -1   7   1    15151.87    14681.57    474.72 o
   0   7   1    53682.28    54431.31   2193.33 o
   1   7   1    19787.01    20435.88    782.69 o
   2   7   1    19643.53    19643.29    383.47 o
   3   7   1       10.38      252.07     75.71 o
   4   7   1     2867.74     3188.77    243.09 o
   5   7   1    13404.47    13129.15    520.15 o
   6   7   1      599.69      538.28    128.52 o
   7   7   1      910.73      705.09    195.84 o
   8   7   1     3548.86     3062.41    292.30 o
   9   7   1      642.47      640.64    226.40 o
  10   7   1     2728.75     2706.29    404.91 o
  11   7   1     2037.58     2174.02    392.92 o
  12   7   1       24.52      150.98    370.49 o
 -11   8   1      315.64      216.39    347.15 o
 -10   8   1      108.88      275.63    211.40 o
  -9   8   1      810.61      769.38    237.66 o
  -8   8   1     3037.74     2946.10    332.90 o
  -7   8   1     5445.42     5451.97    348.59 o
  -6   8   1      408.24      451.58    152.60 o
  -5   8   1    34554.11    34510.45   1088.97 o
  -4   8   1      499.83      695.60    158.70 o
  -3   8   1       24.88      208.62     68.30 o
  -2   8   1     3147.96     3058.31    131.06 o
  -1   8   1       63.81      180.42     84.28 o
   0   8   1     2536.55     2391.58    146.73 o
   1   8   1       80.89      212.54     95.68 o
   2   8   1     2383.95     2345.98    130.64 o
   3   8   1     5011.98     5035.17    148.93 o
   4   8   1      164.95      267.75     97.91 o
   5   8   1     1793.15     1934.68    214.46 o
   6   8   1     7044.42     6861.32    299.35 o
   7   8   1    11425.22    11418.54    565.20 o
   8   8   1      578.45      771.97    309.90 o
   9   8   1     3190.37     3144.71    459.99 o
  10   8   1      451.21      788.17    359.73 o
  11   8   1      117.21      578.21    327.59 o
 -11   9   1      885.24     1216.33    417.56 o
 -10   9   1      115.56      418.22    351.35 o
  -9   9   1     2584.63     3045.36    467.32 o
  -8   9   1     4394.48     4782.58    365.09 o
  -7   9   1     7917.05     7681.49    388.27 o
  -6   9   1     1849.94     1918.49    262.02 o
  -5   9   1        7.75      216.03    172.21 o
  -4   9   1     1924.39     1953.37    185.76 o
  -3   9   1       88.19      323.92    106.73 o
  -2   9   1     4548.16     4440.50    154.11 o
  -1   9   1     6838.88     6736.25    262.80 o
   0   9   1      307.99      458.54    113.11 o
   1   9   1     2933.70     3006.48    147.07 o
   2   9   1     1773.46     2038.42    148.60 o
   3   9   1    14820.34    14346.26    268.68 o
   4   9   1     1109.96     1051.05    161.81 o
   5   9   1    11451.99    11605.55    403.75 o
   6   9   1       27.40      194.19    147.99 o
   7   9   1     1636.93     1140.30    250.16 o
   8   9   1      768.38      557.34    283.08 o
   9   9   1      599.40     1190.65    421.88 o
  10   9   1      103.05      534.13    298.55 o
  11   9   1     1257.68     1018.25    451.78 o
 -11  10   1      783.50     1157.70    393.01 o
 -10  10   1      113.64      590.97    359.11 o
  -9  10   1      549.74      559.53    335.38 o
  -8  10   1      377.06      318.96    225.59 o
  -7  10   1     2131.26     2291.21    306.07 o
  -6  10   1      114.20      160.35    153.56 o
  -5  10   1    13671.68    13810.17    582.40 o
  -4  10   1     1363.72     1348.70    184.55 o
  -3  10   1      467.61      527.52    124.85 o
  -2  10   1     3829.59     4041.17    161.76 o
  -1  10   1     4405.51     4836.50    209.05 o
   0  10   1     5294.91     5362.54    215.87 o
   1  10   1     1378.55     1448.34    165.70 o
   2  10   1     6674.37     7062.63    264.94 o
   3  10   1     1277.22     1340.61    192.09 o
   4  10   1      373.43      533.57    205.42 o
   5  10   1    12571.44    12753.33    528.04 o
   6  10   1     3054.10     2425.48    279.77 o
   7  10   1     4788.88     4239.61    444.46 o
   8  10   1     6008.00     5299.79    456.60 o
   9  10   1     2000.59     1261.93    603.43 o
  10  10   1     3362.67     2863.80    580.92 o
  11  10   1     2545.57     2273.70    438.30 o
 -10  11   1     2957.30     2689.38    460.37 o
  -9  11   1     2502.18     1882.32    380.56 o
  -8  11   1      288.89      308.76    297.28 o
  -7  11   1    16393.30    16385.60    744.14 o
  -6  11   1     1003.17     1157.23    249.16 o
  -5  11   1     1402.52     1593.97    269.98 o
  -4  11   1      807.45     1034.03    268.44 o
  -3  11   1      537.70      549.89    141.41 o
  -2  11   1    11683.21    11828.06    345.31 o
  -1  11   1    10265.28    10285.26    280.87 o
   0  11   1     9878.08    10192.15    385.57 o
   1  11   1      289.22      434.80    136.14 o
   2  11   1    13150.41    13737.18    516.53 o
   3  11   1     2560.43     2693.78    228.37 o
   4  11   1     1456.52     1555.02    223.90 o
   5  11   1      463.82      499.88    165.44 o
   6  11   1      646.64      778.66    310.67 o
   7  11   1      176.87      155.16    289.39 o
   8  11   1       64.63      517.17    312.40 o
   9  11   1       11.17      285.56    235.86 o
  10  11   1      237.19      687.41    409.53 o
 -10  12   1      358.77      654.22    320.70 o
  -9  12   1    11080.40    10691.20    630.30 o
  -8  12   1        3.51      332.99    269.32 o
  -7  12   1     2549.70     2294.76    378.40 o
  -6  12   1     7709.85     7246.56    459.15 o
  -5  12   1      938.80      907.67    244.69 o
  -4  12   1       57.06      188.60    149.70 o
  -3  12   1     9030.62     9358.51    386.80 o
  -2  12   1     2159.75     2246.01    211.46 o
  -1  12   1     1047.41      868.48    209.95 o
   0  12   1     1808.04     1699.20    245.62 o
   1  12   1       67.26      238.29    134.99 o
   2  12   1     2844.67     2512.62    270.60 o
   3  12   1      187.28      519.57    148.15 o
   4  12   1     2130.62     2226.44    263.01 o
   5  12   1       88.74      272.92    244.32 o
   6  12   1      976.34      878.83    340.90 o
   7  12   1      129.54      194.41    272.46 o
   8  12   1       57.29      421.07    331.60 o
   9  12   1     8550.95     7129.93    789.77 o
  10  12   1     2425.70     2096.31    432.31 o
  -9  13   1     1751.55     1390.05    385.29 o
  -8  13   1     2395.69     2545.40    429.85 o
  -7  13   1     7981.64     8222.52    593.22 o
  -6  13   1       43.57      273.77    234.28 o
  -5  13   1      127.37      318.45    199.90 o
  -4  13   1     1593.11     1797.97    283.35 o
  -3  13   1      776.11      815.59    237.71 o
  -2  13   1     3161.10     3306.83    233.94 o
  -1  13   1     2125.60     2493.77    507.66 o
   0  13   1     5138.52     5381.80    285.38 o
   1  13   1     3428.83     3445.21    290.65 o
   2  13   1      226.74      390.33    169.16 o
   3  13   1     2790.80     2641.18    229.69 o
   4  13   1     6063.08     6359.02    466.05 o
   5  13   1      609.62      529.33    300.37 o
   6  13   1       14.98      302.90    206.46 o
   7  13   1     1594.59     1143.96    352.30 o
   8  13   1        3.40      671.25    380.16 o
   9  13   1     1681.21     1857.07    488.88 o
  -8  14   1     1511.42     1578.22    452.17 o
  -7  14   1     7084.00     6387.89    558.86 o
  -6  14   1     1063.23     1591.48    419.71 o
  -5  14   1      106.15      192.26    194.59 o
  -4  14   1     3060.43     3346.73    469.13 o
  -3  14   1     9284.09     8936.32    390.09 o
  -2  14   1       73.81      342.19    219.01 o
  -1  14   1     2355.85     2500.60    543.08 o
   0  14   1        8.40      418.05    300.47 o
   1  14   1     4812.34     4549.34    315.02 o
   2  14   1     7104.88     6708.05    296.97 o
   3  14   1      151.48      559.61    255.26 o
   4  14   1     5773.72     5648.37    462.58 o
   5  14   1     2078.33     2199.41    414.68 o
   6  14   1     4731.73     5408.61    535.48 o
   7  14   1      613.47      649.62    301.17 o
   8  14   1     1275.83     1565.42    421.32 o
  -7  15   1     2242.81     1948.69    398.81 o
  -6  15   1       10.01      435.28    292.05 o
  -5  15   1     1091.58     1145.96    473.85 o
  -4  15   1      400.32      421.88    223.57 o
  -3  15   1      423.77      727.72    238.76 o
  -2  15   1     2008.06     1876.96    330.92 o
  -1  15   1       84.60      177.76    351.27 o
   1  15   1     2007.97     2256.48    549.32 o
   2  15   1     3468.91     3632.83    318.29 o
   3  15   1       21.78      595.81    334.03 o
   4  15   1    19197.16    20683.88   1391.79 o
   5  15   1        1.68      233.83    268.53 o
   6  15   1      602.82      541.82    325.37 o
   7  15   1     2519.24     2460.17    470.02 o
  -6  16   1       13.33      228.59    304.97 o
  -5  16   1     1171.48     1067.49    486.37 o
  -4  16   1      732.07      192.84    439.76 o
  -3  16   1        3.26      425.56    284.42 o
  -2  16   1      279.32      597.98    258.70 o
   1  16   1     3713.47     2682.37    542.17 o
   2  16   1     5022.80     4640.03    643.41 o
   3  16   1       35.97      449.67    430.00 o
   4  16   1        6.79      130.85    308.04 o
   5  16   1      107.63      815.89    392.73 o
   6  16   1      711.25      847.93    325.37 o
  -5  17   1     1529.49     1425.32    426.94 o
  -4  17   1     1192.98      877.12    558.32 o
  -3  17   1      767.39     1096.49    550.26 o
  -2  17   1      145.95      655.74    541.49 o
   0  17   1      556.36      600.77    489.13 o
   3  17   1       98.85      410.75    443.89 o
   4  17   1      254.31      544.54    459.78 o
   5  17   1       22.17      828.77    373.92 o
  -3  18   1        0.22        0.00    489.12 o
  -1  18   1     1425.80     2240.66    737.92 o
 -12   0   2     4147.88     3525.42    596.22 o
 -10   0   2     5100.46     5286.33    389.05 o
  -8   0   2     7297.04     6683.28    307.16 o
  -6   0   2       84.66      301.51    141.56 o
  -4   0   2     6401.93     5341.72    200.49 o
  -2   0   2    22054.08    20236.50    435.20 o
   2   0   2    21682.69    21580.71    324.17 o
   4   0   2    15053.60    14656.01    237.26 o
   6   0   2    20032.57    19515.87    325.27 o
   8   0   2      919.54     1142.97    347.35 o
  10   0   2      669.53      531.78    160.53 o
  12   0   2     1404.68      707.03    247.17 o
 -13   1   2       52.60      529.28    408.34 o
 -12   1   2     2479.17     2585.33    362.68 o
 -11   1   2     2239.35     2157.17    324.58 o
 -10   1   2     1366.51     1197.63    218.89 o
  -9   1   2      567.67      574.71    169.03 o
  -8   1   2    32361.81    31253.19    636.32 o
  -7   1   2      402.55      515.99    126.05 o
  -6   1   2     4084.64     3939.53    137.50 o
  -5   1   2    46464.35    44865.55   1272.14 o
  -4   1   2     4491.02     3943.90    114.01 o
  -3   1   2    22496.73    21029.99    387.93 o
  -2   1   2    10193.31     9040.63    350.29 o
   2   1   2    17557.55    18091.88    217.88 o
   3   1   2    10236.58    10702.66    131.45 o
   4   1   2    10637.15    11096.21    194.78 o
   5   1   2      634.40      537.47     73.25 o
   6   1   2    24824.67    24304.84    248.44 o
   7   1   2       17.20      355.71     90.98 o
   8   1   2    42569.41    43034.36    821.98 o
   9   1   2     1195.97     1264.30    153.83 o
  10   1   2     6692.79     6759.17    222.32 o
  11   1   2       10.88      209.78    173.60 o
  12   1   2       51.56      368.31    272.16 o
  13   1   2      219.67      269.52    423.52 o
 -13   2   2      153.69      823.20    461.90 o
 -12   2   2      650.47     1227.50    361.85 o
 -11   2   2       67.89      246.98    230.66 o
 -10   2   2     3174.91     3329.46    275.08 o
  -9   2   2      615.96      887.18    221.14 o
  -8   2   2     9414.33     9271.76    270.24 o
  -7   2   2    22871.18    22414.68    428.44 o
  -6   2   2       26.54      247.72     80.21 o
  -5   2   2     8839.28     8800.37    202.19 o
  -4   2   2     4272.79     4431.36    125.75 o
  -3   2   2      160.21      172.94     80.11 o
  -2   2   2       37.31      243.98    100.93 o
  -1   2   2    14301.13    13927.21    376.90 o
   0   2   2      112.99      152.12     63.81 o
   1   2   2    16902.67    16845.57    212.12 o
   2   2   2     6701.19     7233.97    177.37 o
   3   2   2     7958.98     7302.28    181.48 o
   4   2   2    32767.48    32787.96    831.72 o
   5   2   2    28615.75    29235.72    532.42 o
   6   2   2     2104.36     2090.59    119.24 o
   7   2   2      174.86      363.76     95.12 o
   8   2   2       35.63      372.16    108.84 o
   9   2   2        6.07      333.54    103.37 o
  10   2   2       27.22      427.25    161.20 o
  11   2   2     1965.96     1892.68    231.21 o
  12   2   2      714.52      918.37    407.22 o
  13   2   2     2242.18     2080.48    475.48 o
 -13   3   2       49.23      551.80    326.76 o
 -12   3   2      937.03     1018.03    333.67 o
 -11   3   2     2255.07     2060.23    232.53 o
 -10   3   2        8.60      447.98    191.94 o
  -9   3   2     2196.96     2119.86    221.42 o
  -8   3   2      162.75      346.26    156.54 o
  -7   3   2    16904.40    16697.22    559.58 o
  -6   3   2     5614.46     5706.29    176.51 o
  -5   3   2    86121.80    85261.59   1401.67 o
  -4   3   2     1066.68     1098.62     98.60 o
  -3   3   2       89.14      204.58     86.85 o
  -2   3   2     1806.34     1822.94    138.25 o
  -1   3   2     5929.84     6036.56    222.73 o
   0   3   2    12501.06    12463.81    255.38 o
   1   3   2     5882.32     6013.45    338.32 o
   2   3   2    10313.13    10959.28    418.52 o
   3   3   2    56713.94    57396.32   1263.40 o
   4   3   2     4089.24     4111.36    158.30 o
   5   3   2      166.77      273.60     87.19 o
   6   3   2       22.36      274.61     97.99 o
   7   3   2     1480.85     1444.21    131.50 o
   8   3   2     3102.42     3091.39    183.09 o
   9   3   2      479.14      625.21    146.28 o
  10   3   2      649.59      761.52    186.32 o
  11   3   2      651.84      736.86    245.24 o
  12   3   2      224.46      479.96    241.52 o
 -12   4   2      407.71      336.21    199.20 o
 -11   4   2     2521.49     2343.95    266.71 o
 -10   4   2        4.06      477.52    222.70 o
  -9   4   2     3565.51     3612.04    264.33 o
  -8   4   2    13453.79    13184.07    531.87 o
  -7   4   2     8875.12     9321.55    302.14 o
  -6   4   2      447.90      558.34    123.53 o
  -5   4   2     4758.25     5007.73    175.57 o
  -4   4   2     2170.35     2163.92    127.08 o
  -3   4   2      468.76      463.03     96.01 o
  -2   4   2    24354.23    25010.74    443.26 o
  -1   4   2    54635.61    56556.37    902.73 o
   0   4   2    13822.14    13550.15    425.03 o
   1   4   2     1297.16     1245.71    134.14 o
   2   4   2     1924.88     2043.48    121.26 o
   3   4   2     9900.25     9811.82    201.90 o
   4   4   2    43246.57    42135.26    945.30 o
   5   4   2    11266.40    10885.06    295.85 o
   6   4   2     1653.90     1741.79    175.84 o
   7   4   2     4883.21     4724.98    248.62 o
   8   4   2     4684.78     4835.15    246.33 o
   9   4   2      171.49      469.01    154.52 o
  10   4   2     3093.42     3140.47    331.81 o
  11   4   2      980.35      782.17    273.02 o
  12   4   2     2416.39     1720.93    397.28 o
 -12   5   2      920.21      896.24    270.11 o
 -11   5   2       10.88      289.94    248.54 o
 -10   5   2     1165.76      705.34    210.48 o
  -9   5   2      711.70      832.06    188.31 o
  -8   5   2      160.79      423.63    160.50 o
  -7   5   2     2180.63     2294.84    247.23 o
  -6   5   2      115.62      249.33     87.82 o
  -5   5   2     6255.49     6243.28    254.49 o
  -4   5   2      973.78      985.65    106.61 o
  -3   5   2    11151.96    10951.44    461.11 o
  -2   5   2     7281.96     6792.72    233.50 o
  -1   5   2    35991.75    33435.12    743.03 o
   0   5   2     1082.25     1164.46     96.86 o
   1   5   2      206.94      290.62     90.51 o
   2   5   2     3094.70     2716.70    142.85 o
   3   5   2      432.24      524.87    109.35 o
   4   5   2      149.09      220.47     83.06 o
   5   5   2     1914.84     2139.47    170.74 o
   6   5   2      644.23      867.78    146.51 o
   7   5   2    17213.48    16853.48    483.76 o
   8   5   2        0.12      375.00    138.01 o
   9   5   2    17294.29    17763.69   1266.67 o
  10   5   2    14107.64    14094.93    612.24 o
  11   5   2     3522.73     2952.85    440.13 o
  12   5   2      762.05      338.32    296.46 o
 -12   6   2      540.41      584.19    320.03 o
 -11   6   2     6117.96     6060.46    380.41 o
 -10   6   2      886.61      908.97    271.57 o
  -9   6   2       13.80      303.57    178.36 o
  -8   6   2     2797.26     2673.16    274.31 o
  -7   6   2        4.74      548.56    204.84 o
  -6   6   2    27112.05    27712.57    622.78 o
  -5   6   2       44.36      309.23     87.26 o
  -4   6   2    14332.14    13801.90    434.46 o
  -3   6   2     2813.69     2945.65    163.03 o
  -2   6   2    13301.29    13515.38    296.29 o
  -1   6   2     2176.05     2022.41    140.08 o
   0   6   2    18075.79    18796.47    258.55 o
   1   6   2    11955.47    11594.93    364.31 o
   2   6   2    57246.08    59161.31    743.08 o
   3   6   2    11919.43    12076.65    246.92 o
   4   6   2      100.08      304.46    103.42 o
   5   6   2     4132.88     4251.46    207.71 o
   6   6   2     3301.44     2910.57    184.00 o
   7   6   2     8125.84     8060.63    413.89 o
   8   6   2      544.94      589.76    184.65 o
   9   6   2      149.95     1091.90    405.14 o
  10   6   2    11199.82    10546.24    578.84 o
  11   6   2      116.19      710.16    414.03 o
  12   6   2      279.14      233.25    323.20 o
 -12   7   2     1764.48     1894.13    517.68 o
 -11   7   2      735.68      803.48    263.88 o
 -10   7   2     1776.84     1555.28    238.36 o
  -9   7   2      707.76      719.87    206.82 o
  -8   7   2       66.77      366.46    143.52 o
  -7   7   2     1562.81     1607.94    236.44 o
  -6   7   2     4913.31     5338.79    579.18 o
  -5   7   2      892.00      960.55    187.54 o
  -4   7   2     6497.91     6524.88    210.87 o
  -3   7   2    27015.70    26498.65    553.76 o
  -2   7   2     6969.56     7102.15    147.33 o
  -1   7   2    30136.73    30669.41    523.49 o
   0   7   2    14496.66    15955.16    438.59 o
   1   7   2       20.45      184.82     72.59 o
   2   7   2     7242.58     7626.68    157.57 o
   3   7   2       98.97      298.73     76.70 o
   4   7   2      934.52      886.76    135.20 o
   5   7   2     2510.10     2461.79    188.70 o
   6   7   2      227.93      385.02    151.16 o
   7   7   2        3.34      277.35    133.32 o
   8   7   2        9.47      472.04    271.34 o
   9   7   2     5307.09     4566.56    429.68 o
  10   7   2    17410.43    17152.47    720.45 o
  11   7   2       84.01      338.50    306.53 o
  12   7   2     1035.55      925.95    467.80 o
 -11   8   2       59.69      196.83    299.60 o
 -10   8   2      106.63      287.90    228.62 o
  -9   8   2     3754.37     3234.89    320.04 o
  -8   8   2     1968.89     1871.14    391.67 o
  -7   8   2     3505.32     3059.10    298.97 o
  -6   8   2    27778.00    28125.48    652.08 o
  -5   8   2      162.71      286.07    156.87 o
  -4   8   2     4457.71     4544.30    197.34 o
  -3   8   2       28.54      303.27    109.51 o
  -2   8   2       50.41      226.43     74.80 o
  -1   8   2    42309.10    41924.04   1373.64 o
   0   8   2      416.77      625.36    114.86 o
   1   8   2     2339.99     2319.83    135.57 o
   2   8   2    76309.50    78441.93   1801.32 o
   3   8   2      136.97      387.42     91.11 o
   4   8   2     5830.12     5877.18    198.23 o
   5   8   2     1234.47     1329.45    154.07 o
   6   8   2    13711.47    14029.36    340.13 o
   7   8   2       39.13      405.03    246.71 o
   8   8   2      968.72      741.73    248.29 o
   9   8   2      700.46      703.96    341.41 o
  10   8   2     1508.94     1791.00    400.76 o
  11   8   2      163.57      567.70    368.22 o
 -11   9   2       79.80       33.25    310.73 o
 -10   9   2     1160.32     1253.05    364.12 o
  -9   9   2      358.20      326.07    230.81 o
  -8   9   2     2914.46     2876.39    456.62 o
  -7   9   2       10.50      365.06    173.58 o
  -6   9   2    14927.42    15249.29    478.88 o
  -5   9   2     1152.49     1211.69    240.71 o
  -4   9   2     7206.65     6600.08    313.03 o
  -3   9   2      413.69      558.58    118.66 o
  -2   9   2     3065.22     3026.18    150.49 o
  -1   9   2      201.52      389.54    117.39 o
   0   9   2      169.84      274.33     99.50 o
   1   9   2     7419.37     7793.55    195.83 o
   2   9   2      610.50      641.17     98.21 o
   3   9   2     4861.09     4894.31    177.89 o
   4   9   2      325.98      384.39    141.06 o
   5   9   2     7996.16     8126.03    297.13 o
   6   9   2     1404.69     1465.95    258.22 o
   7   9   2     9488.00     9603.38    687.82 o
   8   9   2        3.56      463.10    259.34 o
   9   9   2      148.93      125.05    252.97 o
  10   9   2     3375.61     3734.51    503.21 o
  11   9   2     3020.17     3058.80    544.11 o
 -11  10   2     2054.35     2396.17    539.76 o
 -10  10   2      881.37      824.83    332.63 o
  -9  10   2      533.59      628.73    316.23 o
  -8  10   2     2802.38     2366.68    301.96 o
  -7  10   2      921.56      882.81    225.65 o
  -6  10   2    15000.09    15291.92    589.13 o
  -5  10   2      811.44      690.44    195.44 o
  -4  10   2       24.45      415.77    168.59 o
  -3  10   2     2635.14     2886.11    191.47 o
  -2  10   2      503.77      381.90    112.65 o
  -1  10   2     3112.12     3068.71    194.53 o
   0  10   2     4970.48     4981.63    210.80 o
   1  10   2     5253.46     5085.22    266.42 o
   2  10   2     1772.28     1737.89    177.99 o
   3  10   2      842.13      796.29    137.91 o
   4  10   2     7546.96     7492.20    280.37 o
   5  10   2      113.54      272.23    170.46 o
   6  10   2       85.93      163.53    249.91 o
   7  10   2     3517.58     3832.64    452.63 o
   8  10   2        0.15      177.87    264.10 o
   9  10   2      339.09      248.44    582.56 o
  10  10   2     1369.52     1461.36    653.54 o
  11  10   2        6.89      479.30    355.94 o
 -10  11   2     1626.97     1237.46    477.99 o
  -9  11   2      176.85      256.20    354.16 o
  -8  11   2     2452.66     2145.07    290.68 o
  -7  11   2      568.82      579.97    247.95 o
  -6  11   2       92.62      437.75    201.26 o
  -5  11   2     1899.58     2074.16    297.19 o
  -4  11   2     1512.56     1383.22    244.06 o
  -3  11   2    11043.86    11325.63    324.37 o
  -2  11   2    18498.23    19169.76    371.84 o
  -1  11   2     8532.78     8724.87    388.47 o
   0  11   2      395.53      505.87    133.87 o
   1  11   2     3485.39     3370.67    208.16 o
   2  11   2        3.28      322.60    154.87 o
   3  11   2     7313.22     7082.35    295.59 o
   4  11   2     5103.85     5096.70    260.31 o
   5  11   2      419.15      533.33    224.45 o
   6  11   2        7.88      242.77    175.57 o
   7  11   2     7422.65     7844.30    541.32 o
   8  11   2      647.80     2610.37   1201.30 o
   9  11   2      606.33      956.69    406.73 o
  10  11   2      532.71      453.68    304.53 o
 -10  12   2     2904.50     2166.56    475.69 o
  -9  12   2       78.40        0.00    387.28 o
  -8  12   2     1331.42     1235.95    364.06 o
  -7  12   2      582.18      789.79    247.56 o
  -6  12   2     1528.66     1167.89    260.38 o
  -5  12   2     1626.04     1352.10    217.92 o
  -4  12   2     2596.16     2486.60    337.95 o
  -3  12   2     4678.62     4281.88    332.36 o
  -2  12   2     1888.41     1848.09    221.97 o
  -1  12   2     3364.89     3444.05    260.67 o
   0  12   2     9669.81     9311.48    343.14 o
   1  12   2     1950.77     2065.36    234.43 o
   2  12   2      660.10      927.49    167.79 o
   3  12   2       48.00      372.40    140.07 o
   4  12   2       27.94      239.61    190.65 o
   5  12   2     1167.56     1146.75    353.86 o
   6  12   2      152.21      130.84    202.04 o
   7  12   2      280.10      572.69    330.63 o
   8  12   2     1553.90     1178.58    370.21 o
   9  12   2     1099.10     1049.06    367.31 o
  10  12   2     1996.19     2501.10    572.94 o
  -9  13   2      124.56      206.05    328.87 o
  -8  13   2    17599.04    18518.36   1319.26 o
  -7  13   2     7886.01     7112.66    797.12 o
  -6  13   2      267.75      331.10    199.72 o
  -5  13   2      227.52      297.02    172.17 o
  -4  13   2      381.85      469.59    197.12 o
  -3  13   2     2286.74     2785.76    289.62 o
  -2  13   2    30651.12    30961.96   1020.85 o
  -1  13   2     1985.58     1824.12    309.85 o
   0  13   2    10762.29    10458.23    483.28 o
   1  13   2        2.50      296.65    142.88 o
   2  13   2      392.82      411.16    165.64 o
   3  13   2       11.84      327.32    181.17 o
   4  13   2     1469.24     1584.26    391.06 o
   5  13   2     7968.44     7887.57    521.87 o
   6  13   2     6723.75     7186.90    706.66 o
   7  13   2       47.68      314.57    250.95 o
   8  13   2      775.53      468.60    306.15 o
   9  13   2      265.46      115.72    279.09 o
  -8  14   2     1231.25      750.82    382.92 o
  -7  14   2     3189.30     3703.33    479.93 o
  -6  14   2      415.66      695.24    321.82 o
  -5  14   2        1.20       65.70    190.79 o
  -4  14   2     4079.14     4120.87    338.77 o
  -3  14   2      175.49      417.38    239.50 o
  -2  14   2     2372.75     2094.65    340.53 o
  -1  14   2     1836.51     1820.63    461.54 o
   0  14   2       36.04      365.15    194.25 o
   1  14   2      256.20      436.64    174.29 o
   2  14   2       95.17      333.64    176.20 o
   3  14   2     9275.69     9002.57    411.44 o
   4  14   2     4551.03     4128.06    423.63 o
   5  14   2     6467.85     7042.23    531.93 o
   6  14   2      185.60      397.42    348.51 o
   7  14   2      223.62      499.93    305.08 o
   8  14   2     2416.94     2343.89    400.78 o
  -7  15   2     2587.72     3222.41    494.89 o
  -6  15   2      263.57      486.04    299.04 o
  -5  15   2      481.38      418.23    221.65 o
  -4  15   2      144.50      265.98    268.05 o
  -3  15   2      150.78      342.54    345.91 o
  -2  15   2     2670.71     2109.00    369.78 o
  -1  15   2      560.05      177.49    359.25 o
   0  15   2    12489.73    12496.69    824.41 o
   1  15   2     1450.03     1192.96    453.69 o
   2  15   2      126.51      304.31    218.39 o
   3  15   2     7751.82     8321.79    504.48 o
   4  15   2      698.92      677.52    329.88 o
   5  15   2     4415.11     4320.23    544.98 o
   6  15   2       19.46      116.85    313.07 o
   7  15   2     1149.90     1282.49    428.90 o
  -6  16   2      152.46      191.84    355.64 o
  -5  16   2     1161.77      401.82    436.89 o
  -4  16   2      728.22      655.27    329.87 o
  -3  16   2     2298.66     1974.30    442.18 o
  -2  16   2     1245.89      962.32    334.81 o
  -1  16   2     1380.91      474.74    299.93 o
   0  16   2       90.11      369.17    388.33 o
   1  16   2       35.17      117.07    494.04 o
   3  16   2    10745.73    11283.31   1513.95 o
   4  16   2       38.08      242.33    217.80 o
   5  16   2      964.03      869.67    341.42 o
   6  16   2       18.20        0.00    248.33 o
  -5  17   2      310.06      657.81    520.29 o
  -4  17   2     1909.75     2202.81    540.60 o
  -3  17   2       30.50      450.11    297.35 o
  -2  17   2     4554.44     4254.37    476.40 o
   0  17   2     6570.37     6648.94    769.14 o
   1  17   2      352.83      162.80    444.68 o
   4  17   2        2.26      343.54    309.73 o
   5  17   2      415.29      170.40    348.32 o
  -3  18   2     2071.71     1090.40    507.93 o
  -2  18   2      102.64      360.57    581.65 o
  -1  18   2      986.90     1538.66    460.55 o
   0  18   2       10.09      547.36    440.04 o
 -13   0   3     1059.55     1024.36    531.04 o
 -11   0   3     4588.56     5131.62    698.13 o
  -9   0   3      198.37      364.38    192.06 o
  -7   0   3     5960.20     5570.42    281.45 o
  -5   0   3     3520.98     3417.07    243.47 o
  -3   0   3   135315.33   124464.38   2464.30 o
   1   0   3    61588.14    61173.78    616.17 o
   3   0   3     8894.38     8672.37    173.20 o
   5   0   3    17736.11    18160.01    356.06 o
   7   0   3     3431.34     3894.55    232.25 o
   9   0   3    21000.92    20886.30    540.87 o
  11   0   3      565.98      592.81    215.01 o
 -13   1   3        2.01      291.51    392.32 o
 -12   1   3       19.82      278.58    261.02 o
 -11   1   3    14084.95    15112.58    936.06 o
 -10   1   3        9.88      312.72    174.24 o
  -9   1   3        1.62      304.80    137.13 o
  -8   1   3     2914.04     2477.59    198.31 o
  -7   1   3    16814.80    15553.27    386.38 o
  -6   1   3    26236.37    22695.57    476.96 o
  -5   1   3    19177.43    19030.40    305.51 o
  -4   1   3       72.99      252.84     80.11 o
  -3   1   3     4832.23     4333.02    165.94 o
  -2   1   3     1618.17     1735.70    129.25 o
  -1   1   3     2213.73     2287.14    150.56 o
   1   1   3      791.77      929.40     95.23 o
   2   1   3    28213.06    28681.72    440.96 o
   3   1   3      385.47      382.86     68.20 o
   4   1   3     1919.49     1939.15    100.42 o
   5   1   3    20666.00    20525.16    215.64 o
   6   1   3      803.48      785.68     95.72 o
   7   1   3    24249.81    24713.62    283.38 o
   8   1   3     1375.65     1521.95    141.20 o
   9   1   3     1698.06     1779.04    190.72 o
  10   1   3       54.89      347.02    128.06 o
  11   1   3      162.99      407.52    169.41 o
  12   1   3        1.20      415.09    356.67 o
  13   1   3     2627.46     2875.12    690.81 o
 -13   2   3       13.61      584.46    421.52 o
 -12   2   3      208.80      479.22    265.80 o
 -11   2   3     1490.44     1381.48    317.39 o
 -10   2   3     1484.75     1336.30    214.80 o
  -9   2   3     3471.34     3357.71    288.10 o
  -8   2   3      446.48      570.36    176.47 o
  -7   2   3     1642.14     1786.16    160.54 o
  -6   2   3     8278.68     7935.09    207.82 o
  -5   2   3      160.24      220.24     78.43 o
  -4   2   3    20464.64    19323.93    609.16 o
  -3   2   3     1912.97     1677.83    142.52 o
  -2   2   3     7292.11     6503.00    340.93 o
  -1   2   3     3962.43     4398.80    155.69 o
   0   2   3     2986.51     2830.52    169.26 o
   1   2   3     4473.16     4592.15    150.05 o
   2   2   3      513.92      358.32     96.87 o
   3   2   3     2862.44     2803.56    117.25 o
   4   2   3     3013.35     3290.46    125.19 o
   5   2   3     6401.58     6824.50    160.56 o
   6   2   3       11.36      262.19     73.79 o
   7   2   3      287.39      301.74     89.68 o
   8   2   3      278.59      374.47     95.53 o
   9   2   3    12550.41    12932.00    322.65 o
  10   2   3     1882.89     1598.29    169.27 o
  11   2   3      462.26      720.23    256.73 o
  12   2   3     1471.02     1352.00    317.81 o
 -13   3   3     1080.56     1264.28    303.10 o
 -12   3   3       79.87      424.31    266.82 o
 -11   3   3      213.24      284.53    184.48 o
 -10   3   3      216.98      413.96    183.18 o
  -9   3   3      226.70      448.22    199.29 o
  -8   3   3     9956.09     9480.39    320.52 o
  -7   3   3    14237.74    14008.91    459.62 o
  -6   3   3    49491.61    49489.19    870.68 o
  -5   3   3      176.52      301.28     70.74 o
  -4   3   3     2443.61     2377.35    172.56 o
  -3   3   3        7.06      182.51     85.25 o
  -2   3   3     4496.29     4898.18    181.10 o
  -1   3   3     1500.12     1644.22    121.87 o
   0   3   3     2007.06     1875.41     99.82 o
   1   3   3    21950.42    23007.64    500.22 o
   2   3   3    30550.52    30565.93    432.55 o
   3   3   3    23265.54    23677.98    384.19 o
   4   3   3    42242.86    40111.46   1379.61 o
   5   3   3     2687.63     2495.83    125.81 o
   6   3   3     8148.65     8222.35    206.87 o
   7   3   3      464.89      661.31    115.34 o
   8   3   3       44.58      312.26    100.91 o
   9   3   3     2243.16     2199.15    190.55 o
  10   3   3       78.07      446.76    182.28 o
  11   3   3       17.56      400.72    269.56 o
  12   3   3      720.41      516.23    273.28 o
 -12   4   3     2270.91     2867.16    434.95 o
 -11   4   3      145.21      417.21    204.21 o
 -10   4   3     2784.32     2465.21    286.93 o
  -9   4   3     5360.33     5295.57    330.86 o
  -8   4   3       66.25      386.80    140.84 o
  -7   4   3    14758.07    14364.14    388.06 o
  -6   4   3     5892.34     5860.73    261.21 o
  -5   4   3     1577.66     1702.55    132.60 o
  -4   4   3     4702.61     4285.93    205.88 o
  -3   4   3      119.16      221.27     91.66 o
  -2   4   3    16466.29    15704.88    533.05 o
  -1   4   3    10315.42     9399.06    254.04 o
   0   4   3    22068.81    21562.41    261.87 o
   1   4   3     1782.48     1976.14    162.79 o
   2   4   3     2009.50     1900.64    142.40 o
   3   4   3    32713.33    32197.05    305.95 o
   4   4   3      400.65      420.50    102.43 o
   5   4   3     1518.72     1604.70    142.22 o
   6   4   3      295.24      460.09    129.17 o
   7   4   3      505.07      574.46    128.27 o
   8   4   3     4504.48     4673.91    261.81 o
   9   4   3     1296.77     1539.80    274.59 o
  10   4   3     2409.94     2638.95    438.90 o
  11   4   3     3530.70     3361.77    464.69 o
  12   4   3     1028.17      981.70    407.03 o
 -12   5   3     2509.50     2881.04    473.91 o
 -11   5   3      784.69      721.93    250.13 o
 -10   5   3     2272.56     1994.23    284.83 o
  -9   5   3     1168.57     1417.09    248.80 o
  -8   5   3      581.13      655.42    176.16 o
  -7   5   3     2935.82     2821.67    237.23 o
  -6   5   3     1224.36     1075.64    153.32 o
  -5   5   3     2609.18     2355.32    130.86 o
  -4   5   3     8327.55     8408.64    249.54 o
  -3   5   3      200.56      255.30    105.01 o
  -2   5   3     3999.46     4436.01    206.42 o
  -1   5   3       12.10      225.14     73.54 o
   0   5   3       30.35      172.37     62.08 o
   1   5   3     8798.62     9020.20    212.23 o
   2   5   3     3420.82     3685.80    158.77 o
   3   5   3    14689.10    15620.00    244.09 o
   4   5   3    18030.92    16827.81    301.25 o
   5   5   3     1629.75     1478.71    149.92 o
   6   5   3      710.42      860.63    177.68 o
   7   5   3        7.55      288.00    121.75 o
   8   5   3     7316.59     7277.46    353.85 o
   9   5   3    10589.60    10657.36    416.51 o
  10   5   3       19.12      214.97    330.68 o
  11   5   3     2013.51     2002.67    409.45 o
  12   5   3     1141.37      940.78    368.43 o
 -12   6   3     3795.76     4555.14    406.04 o
 -11   6   3      228.38      447.52    212.26 o
 -10   6   3       18.35      224.56    199.02 o
  -9   6   3     1866.14     1722.79    251.85 o
  -8   6   3      239.88      374.37    153.11 o
  -7   6   3    18273.70    19247.48    579.90 o
  -6   6   3      141.90      308.47    140.71 o
  -5   6   3       22.61      197.79     99.42 o
  -4   6   3    14706.33    14815.18    377.95 o
  -3   6   3    20066.27    20262.92    604.39 o
  -2   6   3    58570.02    56722.68   1438.58 o
  -1   6   3    15932.70    15364.43    416.98 o
   0   6   3     9211.38     8812.55    173.91 o
   1   6   3    36203.03    36023.74   1029.83 o
   2   6   3      667.52      931.86    130.65 o
   3   6   3    21931.48    22199.37    372.95 o
   4   6   3     1187.28     1038.39    140.63 o
   5   6   3      725.54      911.66    145.04 o
   6   6   3      619.30      493.32    124.10 o
   7   6   3      149.31      338.67    153.26 o
   8   6   3     7915.10     8243.15    361.66 o
   9   6   3      665.96      243.53    199.44 o
  10   6   3     8662.28     8420.29    507.66 o
  11   6   3     4869.20     4497.47    539.17 o
  12   6   3       45.47      183.98    365.69 o
 -12   7   3     1598.31     1732.42    323.70 o
 -11   7   3       32.68      403.20    196.54 o
 -10   7   3     1689.62     1441.00    238.82 o
  -9   7   3     1622.70     1604.37    273.29 o
  -8   7   3     1001.54      933.11    202.69 o
  -7   7   3     1260.02      942.49    165.35 o
  -6   7   3      158.35      222.47    139.73 o
  -5   7   3    18199.17    18153.22    475.20 o
  -4   7   3       22.14      251.15    123.37 o
  -3   7   3     2467.95     2350.66    142.87 o
  -2   7   3      577.39      644.50     85.81 o
  -1   7   3     4925.64     5109.58    171.04 o
   0   7   3    12995.42    13605.55    344.54 o
   1   7   3    30589.67    31523.88    839.61 o
   2   7   3      424.32      594.99     77.93 o
   3   7   3    80013.05    80788.11   1526.59 o
   4   7   3      383.23      481.96    116.83 o
   5   7   3     2514.95     2669.17    199.66 o
   6   7   3    12937.72    13126.71    590.64 o
   7   7   3     2313.38     2547.03    277.47 o
   8   7   3     4965.80     4986.16    333.67 o
   9   7   3     5133.16     5432.05    483.88 o
  10   7   3       72.91      279.35    314.88 o
  11   7   3     1614.83     1286.70    407.54 o
  12   7   3      178.43      181.40    382.88 o
 -11   8   3       58.47      369.01    263.93 o
 -10   8   3     1677.64     1336.18    279.53 o
  -9   8   3     2100.22     2053.76    320.60 o
  -8   8   3       74.56      298.38    197.21 o
  -7   8   3     1389.39     1391.02    267.30 o
  -6   8   3       46.82      478.03    184.07 o
  -5   8   3     3039.00     3308.34    377.79 o
  -4   8   3     1535.48     1511.18    227.84 o
  -3   8   3        0.39      141.18     75.60 o
  -2   8   3    15670.18    15138.58    277.94 o
  -1   8   3     9552.88     9274.25    213.18 o
   0   8   3      800.18      812.91     98.80 o
   1   8   3    31588.83    32004.77    811.16 o
   2   8   3     4204.70     3987.20    279.39 o
   3   8   3     2138.80     2241.97    152.94 o
   4   8   3    17171.43    17940.19    327.26 o
   5   8   3      512.04      662.28    182.18 o
   6   8   3     1488.72     1372.62    260.83 o
   7   8   3     1038.38      932.64    226.24 o
   8   8   3       96.78      302.47    197.83 o
   9   8   3       75.38      407.65    337.00 o
  10   8   3     1080.11      997.51    338.54 o
  11   8   3      203.37      261.47    369.94 o
 -11   9   3       52.47      378.68    307.33 o
 -10   9   3        0.73      128.49    253.38 o
  -9   9   3     2541.38     2474.64    343.33 o
  -8   9   3      617.59      489.05    221.28 o
  -7   9   3     6534.57     6877.34    395.69 o
  -6   9   3     1775.21     1696.08    256.82 o
  -5   9   3     9465.48     9523.67    392.78 o
  -4   9   3     1352.73     1588.39    266.05 o
  -3   9   3      429.83      525.00    113.20 o
  -2   9   3     3661.97     3693.80    239.44 o
  -1   9   3     4949.71     4901.13    194.61 o
   0   9   3    21098.95    21444.79    355.59 o
   1   9   3      339.44      300.15     92.48 o
   2   9   3     2715.05     2855.28    211.20 o
   3   9   3    24699.23    25405.20    420.29 o
   4   9   3      886.28     1037.36    138.66 o
   5   9   3     8576.68     8856.78    385.74 o
   6   9   3      149.73      228.04    150.80 o
   7   9   3     1456.31      972.10    214.19 o
   8   9   3       33.25      644.06    326.59 o
   9   9   3      130.44      314.82    245.65 o
  10   9   3      497.09      516.34    302.49 o
  11   9   3       26.57      442.43    375.05 o
 -11  10   3      473.25      485.52    360.44 o
 -10  10   3      567.98      470.79    362.00 o
  -9  10   3       48.48      182.57    268.58 o
  -8  10   3      227.84      424.69    183.82 o
  -7  10   3     1669.91     1406.51    234.32 o
  -6  10   3        1.57      303.69    178.72 o
  -5  10   3     4779.81     4733.80    497.21 o
  -4  10   3     8649.17     8661.59    299.86 o
  -3  10   3      522.83      597.17    164.39 o
  -2  10   3     2999.39     2987.25    226.26 o
  -1  10   3    14661.72    14908.03    290.74 o
   0  10   3     6183.93     6145.82    212.95 o
   1  10   3     2557.49     2497.65    200.24 o
   2  10   3    11699.92    11377.62    299.08 o
   3  10   3       80.31      333.51    113.96 o
   4  10   3        2.28      288.51    153.40 o
   5  10   3     2064.34     1948.30    268.59 o
   6  10   3       11.02      256.68    159.69 o
   7  10   3     1968.89     1803.18    335.49 o
   8  10   3      426.67      582.34    300.86 o
   9  10   3      117.18      101.77    244.04 o
  10  10   3      426.04      311.93    261.70 o
 -10  11   3      257.46      439.97    383.00 o
  -9  11   3      887.22      990.96    280.01 o
  -8  11   3      356.03      461.49    205.22 o
  -7  11   3     2213.15     2126.29    295.95 o
  -6  11   3     2811.37     2543.32    301.78 o
  -5  11   3     2817.00     2698.11    270.55 o
  -4  11   3       90.89      376.49    146.08 o
  -3  11   3     5485.60     5409.78    263.30 o
  -2  11   3       59.23      267.70    119.28 o
  -1  11   3     6062.86     6307.96    276.06 o
   0  11   3     1641.20     1452.54    207.14 o
   1  11   3     2670.15     2756.89    213.69 o
   2  11   3     1140.61     1141.63    163.98 o
   3  11   3       87.06      278.70    113.33 o
   4  11   3      692.77      848.29    303.72 o
   5  11   3     9004.34     9348.08    387.27 o
   6  11   3     1866.21     1776.75    366.55 o
   7  11   3      769.24      747.59    253.77 o
   8  11   3     1913.89     2030.36    388.29 o
   9  11   3       28.84      356.92    305.74 o
  10  11   3     2234.63     2916.66    595.15 o
 -10  12   3      738.12      364.37    447.97 o
  -9  12   3       17.40       12.50    394.95 o
  -8  12   3      821.46      718.84    297.65 o
  -7  12   3      202.38      487.45    212.96 o
  -6  12   3      778.99      722.14    250.86 o
  -5  12   3     1853.11     1904.50    304.42 o
  -4  12   3     3093.36     3109.58    301.50 o
  -3  12   3     2431.36     2368.16    246.57 o
  -2  12   3    12031.44    13015.73    360.68 o
  -1  12   3    24058.75    25100.26   1723.74 o
   0  12   3     2309.69     2157.53    234.71 o
   1  12   3     2717.22     2625.56    220.43 o
   2  12   3       85.79      338.05    164.63 o
   3  12   3     1293.02     1494.50    255.02 o
   4  12   3     1457.37     1127.35    203.01 o
   5  12   3        6.44      282.09    199.70 o
   6  12   3      547.43      397.72    289.41 o
   7  12   3     3318.95     2843.28    428.74 o
   8  12   3      124.83      391.84    284.54 o
   9  12   3      458.96      521.42    556.75 o
  -9  13   3     4979.64     4593.77    559.82 o
  -8  13   3     3798.55     3650.24    463.43 o
  -7  13   3     1519.87     1809.99    334.55 o
  -6  13   3      202.05      523.16    248.34 o
  -5  13   3       36.14      190.52    171.35 o
  -4  13   3      397.89      482.10    212.48 o
  -3  13   3    28420.11    30182.69   1273.82 o
  -2  13   3      883.29     1120.01    245.99 o
  -1  13   3     6614.68     6191.98    385.68 o
   0  13   3     1020.96      864.84    205.64 o
   1  13   3     3799.93     3750.23    260.12 o
   2  13   3      680.87      773.54    257.22 o
   3  13   3      409.59      412.86    163.83 o
   4  13   3    11240.25    10910.58    419.92 o
   5  13   3     8510.25     8201.25    497.38 o
   6  13   3      902.96      896.21    310.46 o
   7  13   3      650.00      809.12    350.99 o
   8  13   3     1275.71     1216.81    398.90 o
   9  13   3      483.50      631.21    365.87 o
  -8  14   3       94.44       87.93    370.59 o
  -7  14   3     3331.75     3133.47    508.56 o
  -6  14   3     2657.23     3008.68    363.83 o
  -5  14   3       89.40      557.45    244.47 o
  -4  14   3      237.98      342.07    271.57 o
  -3  14   3      827.30      779.99    347.64 o
  -2  14   3     2076.91     1864.42    308.51 o
  -1  14   3     1401.15     1723.65    288.27 o
   0  14   3      183.84      296.93    209.26 o
   1  14   3     5899.45     5684.80    658.92 o
   2  14   3     3246.65     3572.34    326.72 o
   3  14   3     3885.37     4229.47    348.77 o
   4  14   3      585.69      562.75    289.94 o
   5  14   3      243.54      311.08    303.04 o
   6  14   3      268.86      441.10    269.86 o
   7  14   3      143.53      305.82    324.37 o
   8  14   3     1944.83     1870.77    657.27 o
  -7  15   3     1883.73     1861.55    413.37 o
  -6  15   3      265.99       26.99    208.06 o
  -5  15   3       95.00      197.50    311.82 o
  -4  15   3       34.88      244.01    232.18 o
  -3  15   3     2393.27     2769.68    423.58 o
  -2  15   3       89.08      496.04    299.39 o
  -1  15   3     1057.34     1018.46    422.04 o
   0  15   3      896.84      981.43    322.19 o
   1  15   3     1503.49     1390.70    345.04 o
   2  15   3       40.84      333.18    217.47 o
   3  15   3      835.37      672.41    227.79 o
   4  15   3     9588.59    10954.43    612.67 o
   5  15   3     1600.97     2357.65    443.46 o
   6  15   3      457.33      330.96    315.06 o
   7  15   3       15.34      636.75    349.67 o
  -6  16   3     1740.48     1264.97    567.87 o
  -5  16   3      817.47      826.59    526.31 o
  -4  16   3      412.88      177.81    247.40 o
  -3  16   3     1193.41     1398.28    376.22 o
  -2  16   3      578.93      608.24    433.38 o
  -1  16   3     5218.47     4727.81    635.98 o
   0  16   3     1386.30      720.16    478.51 o
   1  16   3     4435.67     5127.02    625.25 o
   2  16   3     5104.72     4857.52    485.72 o
   3  16   3     1260.00     1430.28    372.33 o
   4  16   3      203.03      235.53    235.21 o
   5  16   3      518.99      426.26    297.51 o
   6  16   3        9.46      344.15    396.95 o
  -5  17   3     1454.61     1014.29    507.49 o
  -4  17   3     2969.38     2271.91    544.31 o
  -3  17   3      959.69      974.34    341.92 o
  -2  17   3      102.21      400.92    346.52 o
  -1  17   3        2.66      301.13    475.21 o
   0  17   3     1150.43     1411.73    673.19 o
   1  17   3        8.59      311.78    499.56 o
   3  17   3      736.01     1002.12    414.55 o
   4  17   3       45.49      442.08    322.88 o
   5  17   3      169.90      241.49    400.56 o
  -3  18   3     3451.37     2947.27    484.22 o
  -2  18   3     1619.02      692.74    542.54 o
  -1  18   3     1324.33     1547.02    437.60 o
   0  18   3      419.74      371.37    545.59 o
 -12   0   4      591.39      308.43    542.78 o
 -10   0   4    16083.30    15381.41    902.83 o
  -8   0   4     6934.14     6868.75    347.13 o
  -6   0   4      651.21      780.99    209.59 o
  -4   0   4    11074.28    10071.87    291.59 o
  -2   0   4   163783.25   160745.11   6706.35 o
   0   0   4    30576.87    28394.79    445.69 o
   2   0   4     7865.73     7704.48    459.26 o
   4   0   4     4430.22     5042.86    171.52 o
   6   0   4      619.73      666.40    134.28 o
   8   0   4    45133.04    46279.09   1317.40 o
  10   0   4     1221.01     1102.03    222.01 o
  12   0   4        9.67      410.01    381.43 o
 -13   1   4      147.05      538.06    400.59 o
 -12   1   4     6834.19     7307.83    600.39 o
 -11   1   4      485.95      710.77    330.09 o
 -10   1   4     3069.89     2779.89    416.67 o
  -9   1   4      309.41      483.84    201.04 o
  -8   1   4    11866.10    11119.29    334.95 o
  -7   1   4       54.14      207.23     84.06 o
  -6   1   4      414.27      385.32    100.11 o
  -5   1   4     6092.14     6257.74    197.19 o
  -4   1   4    29662.34    27180.31    293.12 o
  -3   1   4      888.58     1026.01    115.17 o
  -2   1   4    25332.88    24649.42    313.31 o
  -1   1   4    14076.85    12731.63    551.04 o
   0   1   4      181.64      241.70     78.03 o
   1   1   4    14725.12    15228.46    249.29 o
   2   1   4      605.08      648.54    100.03 o
   3   1   4     1212.93     1215.37    104.77 o
   4   1   4     6220.47     6357.12    158.08 o
   5   1   4     1181.46     1100.39    117.42 o
   6   1   4    15591.38    16801.51    235.46 o
   7   1   4       81.86      276.73     90.07 o
   8   1   4     6328.39     6386.21    197.11 o
   9   1   4      415.34      516.47    117.10 o
  10   1   4      210.83      352.25    151.82 o
  11   1   4      268.24      308.87    159.41 o
  12   1   4     5521.53     5151.58    355.30 o
 -13   2   4      452.67      615.46    337.44 o
 -12   2   4      212.86      353.07    235.03 o
 -11   2   4      445.31      314.38    234.54 o
 -10   2   4     2905.87     2985.25    276.54 o
  -9   2   4     9444.58     9636.93    484.44 o
  -8   2   4     9594.90     9347.95    318.18 o
  -7   2   4    13357.34    12831.83    261.85 o
  -6   2   4     1862.80     1536.60    135.88 o
  -5   2   4    39348.33    35801.23   1147.54 o
  -4   2   4    30886.43    29540.82    813.46 o
  -3   2   4     1001.43     1142.57    138.09 o
  -2   2   4     4524.63     4140.16    210.19 o
  -1   2   4      410.83      577.99    108.16 o
   0   2   4      293.45      417.32    138.52 o
   1   2   4    39604.47    41242.45    924.68 o
   2   2   4     5278.24     5397.17    182.75 o
   3   2   4    10663.63    10435.21    220.80 o
   4   2   4       61.00      200.70     74.65 o
   5   2   4     6264.96     6008.61    170.95 o
   6   2   4      823.85      833.45    115.71 o
   7   2   4       45.17      276.33     99.26 o
   8   2   4    12930.97    13117.04    266.46 o
   9   2   4     4457.10     4656.80    238.98 o
  10   2   4       56.03      238.88    114.94 o
  11   2   4      392.19      238.01    132.23 o
  12   2   4      116.42      243.46    348.33 o
 -12   3   4      417.65      990.72    328.49 o
 -11   3   4      583.53      677.80    276.20 o
 -10   3   4     1119.21      954.74    224.44 o
  -9   3   4     7211.38     7247.55    338.08 o
  -8   3   4     2859.09     3043.67    270.36 o
  -7   3   4      328.33      275.52    131.54 o
  -6   3   4     7922.73     7622.06    218.15 o
  -5   3   4     3762.80     3682.00    257.35 o
  -4   3   4     3230.74     3053.66    183.86 o
  -3   3   4    28777.15    27876.52    950.88 o
  -2   3   4    10533.48    10042.90    312.15 o
  -1   3   4      206.63      250.29     88.47 o
   0   3   4     3467.97     3614.34    366.49 o
   1   3   4    24962.80    24708.28    463.88 o
   2   3   4    26313.51    26771.16    386.37 o
   3   3   4    12779.70    12187.38    391.16 o
   4   3   4    17454.30    16633.56    382.11 o
   5   3   4    22235.62    21584.25    595.06 o
   6   3   4     1241.67     1171.56    135.85 o
   7   3   4      410.64      513.03    140.04 o
   8   3   4     4197.52     4043.37    239.79 o
   9   3   4     2335.86     2069.29    234.82 o
  10   3   4     1164.40     1326.84    230.95 o
  11   3   4     1457.99     1404.77    300.59 o
  12   3   4     2192.92     1934.93    416.21 o
 -12   4   4     1741.33     1539.34    314.21 o
 -11   4   4       78.55      451.28    225.59 o
 -10   4   4     2446.40     2427.09    295.90 o
  -9   4   4      602.70      934.65    207.64 o
  -8   4   4     3650.09     3819.37    278.60 o
  -7   4   4     9677.44     9602.47    319.29 o
  -6   4   4    15279.51    14536.99    371.97 o
  -5   4   4     7396.80     7499.77    264.66 o
  -4   4   4     6405.93     6447.07    229.14 o
  -3   4   4     4044.34     3890.12    181.48 o
  -2   4   4    10916.25    11130.83    331.70 o
  -1   4   4      292.36      368.32     78.03 o
   0   4   4     4122.97     4230.13    157.12 o
   1   4   4       92.54      176.23     77.15 o
   2   4   4       48.05      259.07    104.98 o
   3   4   4    32130.68    32804.60    516.85 o
   4   4   4     4623.25     4244.98    122.09 o
   5   4   4     1036.60      884.24    105.47 o
   6   4   4     2955.02     2902.56    162.93 o
   7   4   4     6789.36     6888.50    208.91 o
   8   4   4      258.69      361.74    162.53 o
   9   4   4      914.57     1045.43    215.53 o
  10   4   4     4967.06     4814.91    350.84 o
  11   4   4      347.39      479.10    343.95 o
  12   4   4       30.49      117.14    332.08 o
 -12   5   4      393.91      672.78    245.80 o
 -11   5   4     2754.07     2502.61    316.69 o
 -10   5   4     2208.46     1722.87    307.77 o
  -9   5   4    13616.91    13455.81    422.91 o
  -8   5   4     6513.75     6565.38    336.70 o
  -7   5   4       13.98      336.49    184.60 o
  -6   5   4    29536.59    29115.31    597.08 o
  -5   5   4     3045.82     3055.49    202.94 o
  -4   5   4     8628.26     9001.40    340.57 o
  -3   5   4    40422.98    39460.46    980.13 o
  -2   5   4     7412.85     6947.91    208.06 o
  -1   5   4       93.81      219.30     69.25 o
   0   5   4     6067.08     5639.36    134.41 o
   1   5   4      588.52      744.53    175.42 o
   2   5   4    24056.30    24043.98   1306.66 o
   3   5   4    17967.85    18590.70    337.56 o
   4   5   4     7584.77     7122.39    202.24 o
   5   5   4     9277.66     9586.59    230.13 o
   6   5   4     1722.57     1572.75    175.81 o
   7   5   4      908.73      917.54    223.40 o
   8   5   4      514.06      631.78    211.07 o
   9   5   4     4677.56     4492.37    340.16 o
  10   5   4     1048.32     1051.66    294.74 o
  11   5   4        4.81       89.91    276.17 o
  12   5   4      402.32      276.63    316.33 o
 -12   6   4     1721.45     1810.30    338.71 o
 -11   6   4      313.40      410.74    205.51 o
 -10   6   4     1039.99     1185.50    256.34 o
  -9   6   4        1.62      308.18    155.78 o
  -8   6   4        6.99      147.63    138.89 o
  -7   6   4       23.54      300.16    145.11 o
  -6   6   4      213.70      204.02    124.26 o
  -5   6   4     9796.61     9826.17    301.72 o
  -4   6   4     1113.14     1271.37    185.98 o
  -3   6   4    34098.29    34764.97    972.03 o
  -2   6   4      250.90      205.30    120.88 o
  -1   6   4      126.49      350.70    100.79 o
   0   6   4      595.74      762.09     96.57 o
   1   6   4       25.25      182.93     91.52 o
   2   6   4    25882.09    25620.70    539.81 o
   3   6   4    11371.72    12036.64    243.98 o
   4   6   4      874.32      777.95    123.02 o
   5   6   4      146.34      264.41    103.76 o
   6   6   4       22.93      415.30    214.68 o
   7   6   4    16713.95    16422.83    569.84 o
   8   6   4        6.26      379.65    203.99 o
   9   6   4     4525.15     4442.18    336.92 o
  10   6   4     9958.13    10307.69    732.23 o
  11   6   4      628.38      497.83    365.49 o
  12   6   4      335.69      373.75    346.27 o
 -12   7   4       16.30      389.40    262.16 o
 -11   7   4       43.35      378.79    233.56 o
 -10   7   4      422.52      477.58    191.88 o
  -9   7   4      206.91      446.26    198.08 o
  -8   7   4        5.99      332.20    159.76 o
  -7   7   4     1893.21     1827.56    226.61 o
  -6   7   4    37875.73    38779.93    743.97 o
  -5   7   4     2687.85     2600.24    213.64 o
  -4   7   4     1988.63     2135.61    366.21 o
  -3   7   4    15464.63    14822.36    256.45 o
  -2   7   4     3325.76     3102.56    140.39 o
  -1   7   4    31500.79    31876.77    344.47 o
   0   7   4     4603.26     4579.30    178.80 o
   1   7   4      172.00      252.35     63.90 o
   2   7   4   119095.33   119566.37   1407.50 o
   3   7   4        3.04      219.60     77.26 o
   4   7   4       65.49      167.84     86.19 o
   5   7   4    16085.23    17021.22    451.77 o
   6   7   4      607.19      516.92    182.24 o
   7   7   4      429.04      599.43    219.50 o
   8   7   4     5259.13     5374.18    423.86 o
   9   7   4     3015.70     2203.89    319.73 o
  10   7   4     2063.18     2054.50    379.84 o
  11   7   4      544.88      616.77    339.38 o
 -11   8   4       78.65      345.32    228.31 o
 -10   8   4     1987.19     1908.57    448.14 o
  -9   8   4       10.73      528.35    185.96 o
  -8   8   4     5619.50     5882.12    520.57 o
  -7   8   4       37.70      414.49    153.47 o
  -6   8   4     8250.16     8435.45    395.40 o
  -5   8   4      170.56      342.55    172.67 o
  -4   8   4      512.90      637.09    200.91 o
  -3   8   4     4326.07     4493.43    290.11 o
  -2   8   4       41.08      174.30     70.03 o
  -1   8   4     6963.39     7446.13    199.90 o
   0   8   4      602.03      670.62    105.48 o
   1   8   4      308.54      442.75     87.28 o
   2   8   4    39673.00    40260.84    848.05 o
   3   8   4     1321.53     1388.18    131.76 o
   4   8   4    14801.56    15109.81    415.37 o
   5   8   4    11429.52    12235.67    388.08 o
   6   8   4      563.01      665.50    204.89 o
   7   8   4     2335.46     2366.45    292.06 o
   8   8   4     1299.85     1553.76    365.76 o
   9   8   4      392.01      246.95    226.74 o
  10   8   4     2211.01     2035.08    454.58 o
  11   8   4      141.08      152.26    366.99 o
 -11   9   4      164.25      364.86    297.00 o
 -10   9   4      274.51      653.62    275.33 o
  -9   9   4      805.00      692.71    238.09 o
  -8   9   4      131.95      348.80    224.24 o
  -7   9   4      186.93      226.59    167.68 o
  -6   9   4     2567.60     2268.81    333.68 o
  -5   9   4     2176.49     2491.76    303.02 o
  -4   9   4     3354.04     3144.05    416.67 o
  -3   9   4    22799.32    22976.65    480.40 o
  -2   9   4     3886.21     3823.23    224.89 o
  -1   9   4     2897.17     3104.77    170.23 o
   0   9   4      597.01      710.37    125.79 o
   1   9   4     2403.97     2420.14    195.07 o
   2   9   4    70244.88    71082.17   1132.67 o
   3   9   4       63.75      302.87    108.40 o
   4   9   4     2424.27     2382.63    197.74 o
   5   9   4    17697.03    19084.05    475.18 o
   6   9   4     2438.79     2474.50    267.00 o
   7   9   4      196.70      395.96    214.68 o
   8   9   4     2104.19     2165.18    350.85 o
   9   9   4       78.38      264.87    302.39 o
  10   9   4     1727.18     1616.93    433.10 o
  11   9   4       25.10      367.68    313.01 o
 -11  10   4      114.37      399.15    368.53 o
 -10  10   4      372.77      748.84    281.65 o
  -9  10   4        4.01      390.09    227.41 o
  -8  10   4     9254.78     8420.89    423.03 o
  -7  10   4      345.21      335.17    172.77 o
  -6  10   4     1088.27     1331.96    269.87 o
  -5  10   4        2.90      237.89    152.59 o
  -4  10   4     1784.30     1664.80    201.94 o
  -3  10   4     5027.38     5304.80    269.09 o
  -2  10   4      790.27      988.41    175.99 o
  -1  10   4     6858.58     6992.27    272.52 o
   0  10   4     4603.37     4648.21    241.02 o
   1  10   4      229.66      286.98    124.37 o
   2  10   4      681.48      783.48    175.40 o
   3  10   4      734.76      774.52    145.56 o
   4  10   4     5233.53     5287.61    263.62 o
   5  10   4      299.31      443.02    224.47 o
   6  10   4     1469.87     1351.33    254.44 o
   7  10   4     3413.80     3614.65    435.28 o
   8  10   4      107.09      526.53    269.38 o
   9  10   4       20.78      670.55    371.33 o
  10  10   4       11.45      557.54    350.65 o
 -10  11   4      732.76      953.30    344.85 o
  -9  11   4      368.20      778.54    278.67 o
  -8  11   4      901.28     1138.14    311.36 o
  -7  11   4      184.91      420.06    245.47 o
  -6  11   4     1528.23     1565.36    249.98 o
  -5  11   4     2975.85     3564.98    329.78 o
  -4  11   4      956.97      827.44    174.75 o
  -3  11   4    11671.55    11677.10    346.59 o
  -2  11   4     9276.07     9521.63    322.34 o
  -1  11   4     7294.68     7643.13   1193.95 o
   0  11   4     3562.82     3252.08    213.97 o
   1  11   4     1767.54     1608.64    177.16 o
   2  11   4     3698.94     3714.60    246.48 o
   3  11   4       20.14      367.52    174.55 o
   4  11   4    10874.52    11128.18    414.41 o
   5  11   4     2309.20     2448.66    293.26 o
   6  11   4       77.06      336.41    181.67 o
   7  11   4      487.78      424.12    241.75 o
   8  11   4      223.06      484.31    346.05 o
   9  11   4       17.55      337.17    275.53 o
  10  11   4      179.70      372.66    398.66 o
  -9  12   4       52.05      682.12    306.12 o
  -8  12   4      180.17      539.13    250.34 o
  -7  12   4      103.65      131.56    233.70 o
  -6  12   4     1467.79     1880.31    287.95 o
  -5  12   4     1235.01     1220.75    260.45 o
  -4  12   4     1567.28     1808.22    218.53 o
  -3  12   4     2001.25     2215.08    269.92 o
  -2  12   4    25405.47    26389.23    927.65 o
  -1  12   4      604.63      942.30    313.09 o
   0  12   4     8506.89     8494.93    385.15 o
   1  12   4      276.16      353.13    154.29 o
   2  12   4     1563.06     1538.66    213.47 o
   3  12   4     5869.66     6433.12    383.72 o
   4  12   4      122.41      430.65    193.92 o
   5  12   4     1619.47     1893.06    281.44 o
   6  12   4    14373.09    14533.23   1241.65 o
   7  12   4     7590.62     7764.11    546.48 o
   8  12   4      148.73      469.58    347.30 o
   9  12   4      379.93      692.23    665.75 o
  -9  13   4      181.44      579.60    352.67 o
  -8  13   4       31.98      471.22    257.66 o
  -7  13   4      214.84      241.70    248.64 o
  -6  13   4        2.21      348.14    222.55 o
  -5  13   4       46.23      432.77    219.68 o
  -4  13   4     2373.84     2041.88    261.14 o
  -3  13   4     1862.38     1895.03    268.18 o
  -2  13   4     6150.31     6566.42    364.66 o
  -1  13   4      169.39      244.24    188.39 o
   0  13   4     3100.54     2850.60    293.06 o
   1  13   4      876.08     1065.35    212.70 o
   2  13   4      299.22      450.99    152.26 o
   3  13   4     1107.64     1067.89    243.70 o
   4  13   4    10809.75    11116.02    435.94 o
   5  13   4      472.39      928.99    496.38 o
   6  13   4      357.13      434.01    327.12 o
   7  13   4       30.16      209.29    339.54 o
   8  13   4      951.68     1120.12    398.44 o
   9  13   4      343.49      314.61    364.52 o
  -8  14   4     6535.09     6645.59    644.98 o
  -7  14   4     4603.06     3953.89    409.32 o
  -6  14   4      633.01      618.28    255.99 o
  -5  14   4       99.21      267.64    199.75 o
  -4  14   4      241.30      470.57    236.98 o
  -3  14   4       10.78      478.23    306.78 o
  -2  14   4     7844.00     7426.94    861.67 o
  -1  14   4     3653.86     2869.16    366.44 o
   0  14   4    10192.30    10172.06    486.87 o
   1  14   4     4486.37     4096.81    313.14 o
   2  14   4      131.48      348.08    222.92 o
   3  14   4     3513.59     3658.10    317.11 o
   4  14   4     1002.31     1153.05    254.11 o
   5  14   4     1411.53     1527.37    396.88 o
   6  14   4     7988.90     7895.22    552.25 o
   7  14   4      688.44      577.61    315.10 o
   8  14   4      442.97      398.70    380.29 o
  -7  15   4      150.38      204.11    271.21 o
  -6  15   4       24.86      692.38    384.28 o
  -5  15   4      514.38      441.04    341.46 o
  -4  15   4      193.63      588.23    325.39 o
  -3  15   4      417.65      518.74    319.02 o
  -2  15   4      206.64      467.63    249.81 o
  -1  15   4      799.28      747.49    264.45 o
   0  15   4       10.46      401.27    207.59 o
   1  15   4     3107.78     2911.61    427.73 o
   2  15   4      821.74      780.39    282.68 o
   3  15   4     8311.81     8455.56    410.19 o
   4  15   4     3080.94     3058.56    421.02 o
   5  15   4      831.53      586.29    282.29 o
   6  15   4      636.35      523.31    317.01 o
   7  15   4       80.31      120.62    303.79 o
  -6  16   4      160.73      257.24    277.73 o
  -5  16   4     1566.15     1397.28    407.85 o
  -4  16   4     1271.30      768.08    358.46 o
  -3  16   4      942.36     1303.64    348.05 o
  -2  16   4     2404.99     1882.26    407.61 o
  -1  16   4      465.57      597.68    241.79 o
   0  16   4     4605.32     4553.03    674.13 o
   1  16   4     1583.54     1584.60    368.65 o
   2  16   4      221.88      559.52    300.09 o
   3  16   4      199.26      342.66    387.57 o
   4  16   4      653.36      270.66    301.94 o
   5  16   4      146.73      343.03    303.56 o
   6  16   4      711.88      618.87    369.46 o
  -5  17   4     2289.36     1469.53    369.17 o
  -4  17   4      915.83      713.89    329.61 o
  -3  17   4      613.97      768.30    300.04 o
  -2  17   4     7033.54     6546.29    540.57 o
  -1  17   4     1602.75     1388.31    321.77 o
   0  17   4     2643.13     2305.52    652.56 o
   1  17   4       30.56      284.45    493.80 o
   2  17   4     1736.52     1825.69    427.95 o
   3  17   4      301.17     1047.29    453.24 o
   4  17   4      623.14      870.74    360.52 o
  -2  18   4     1442.66     1344.28    318.15 o
  -1  18   4     1811.01     1861.59    470.48 o
   0  18   4      970.06      792.71    492.62 o
   1  18   4      846.91     1278.02    567.54 o
 -13   0   5      230.27      269.04    419.86 o
 -11   0   5    21620.48    21034.00   1061.65 o
  -9   0   5     1380.68     1411.35    472.63 o
  -7   0   5    10162.34    10515.33    563.66 o
  -5   0   5    43649.52    43048.38   1751.97 o
  -3   0   5   308059.81   295116.34   9580.04 o
  -1   0   5    17015.62    16264.05    289.32 o
   1   0   5    22486.13    22221.55    332.55 o
   3   0   5    22560.66    24128.90    836.00 o
   5   0   5       29.38      320.34    155.48 o
   7   0   5     8859.99     9069.24    299.91 o
   9   0   5        6.44      610.15    164.88 o
  11   0   5      949.04      934.45    334.49 o
 -13   1   5        2.40      212.86    404.18 o
 -12   1   5        6.72      250.17    316.29 o
 -11   1   5      760.62      518.20    335.50 o
 -10   1   5      215.61      402.55    264.73 o
  -9   1   5      564.80      439.04    192.16 o
  -8   1   5     3375.66     3334.14    287.35 o
  -7   1   5     1396.02     1380.38    176.74 o
  -6   1   5     5543.08     5224.61    202.26 o
  -5   1   5     5155.00     4232.87    197.68 o
  -4   1   5      652.08      693.43    114.39 o
  -3   1   5    14685.20    14010.64    228.01 o
  -2   1   5     2394.02     2800.16    167.46 o
  -1   1   5      910.62      907.19     97.85 o
   0   1   5    18666.58    18908.63    394.61 o
   1   1   5     8901.45     8672.09    174.16 o
   2   1   5     5412.38     6190.06    244.86 o
   3   1   5      557.29      553.45    103.73 o
   4   1   5      218.81      308.69     79.55 o
   5   1   5     4986.99     5222.95    169.74 o
   6   1   5      220.82      310.82     82.16 o
   7   1   5    22740.63    23394.47    301.22 o
   8   1   5      318.61      598.23    142.62 o
   9   1   5    11999.90    12635.72    312.10 o
  10   1   5     2097.73     2035.31    219.78 o
  11   1   5     2152.17     2090.24    311.71 o
  12   1   5       40.58      350.90    236.13 o
 -12   2   5       25.12      268.13    304.91 o
 -11   2   5     4118.96     3276.86    474.30 o
 -10   2   5     1275.35     1383.31    363.53 o
  -9   2   5     2720.09     2288.48    253.88 o
  -8   2   5      122.28      434.06    192.50 o
  -7   2   5    10386.76    10127.96    472.63 o
  -6   2   5     1923.75     2053.75    144.19 o
  -5   2   5     9098.86     8849.16    194.44 o
  -4   2   5     5950.19     5739.44    182.23 o
  -3   2   5    24402.33    23589.89    469.17 o
  -2   2   5      270.90      636.12    172.73 o
  -1   2   5        6.78      163.92     87.75 o
   0   2   5     6509.21     7171.48    201.50 o
   1   2   5    15467.34    15481.61    283.75 o
   2   2   5    39954.16    39794.10    598.07 o
   3   2   5       27.27      167.58     69.66 o
   4   2   5    44010.81    45724.73    307.93 o
   5   2   5     3484.00     3588.12    145.14 o
   6   2   5      863.42      939.56    134.10 o
   7   2   5       95.71      248.58     95.38 o
   8   2   5      893.83      970.07    155.29 o
   9   2   5     2734.64     2523.95    230.48 o
  10   2   5     4621.99     4078.17    312.89 o
  11   2   5      698.28      476.10    202.27 o
  12   2   5     4123.91     4002.32    348.34 o
 -12   3   5     3354.13     3778.69    539.09 o
 -11   3   5     1146.32     1227.86    666.35 o
 -10   3   5     1094.68      780.75    188.31 o
  -9   3   5       98.89      360.54    185.03 o
  -8   3   5    22923.22    22713.94    691.52 o
  -7   3   5     5339.28     5193.14    275.47 o
  -6   3   5     7990.15     7671.84    262.58 o
  -5   3   5      253.97      290.85    112.46 o
  -4   3   5     7608.25     7247.90    234.00 o
  -3   3   5     5727.39     5317.28    201.74 o
  -2   3   5      810.80     1030.87    138.18 o
  -1   3   5       34.33      198.75     90.06 o
   0   3   5    19731.43    19421.67    621.19 o
   1   3   5     3160.09     2747.07    160.90 o
   2   3   5      260.75      435.66     96.99 o
   3   3   5     2214.55     2205.83    166.84 o
   4   3   5       31.69      228.50     80.13 o
   5   3   5      981.69     1046.09    106.41 o
   6   3   5     2242.98     2231.17    142.90 o
   7   3   5       73.99      362.54    148.03 o
   8   3   5      165.39      257.60    148.11 o
   9   3   5      443.44      416.54    165.03 o
  10   3   5     2627.51     2560.85    265.60 o
  11   3   5     4062.20     4202.69    350.51 o
  12   3   5      523.92      562.71    320.49 o
 -12   4   5      481.87      876.85    320.45 o
 -11   4   5     3573.48     3792.78    353.28 o
 -10   4   5     3901.41     4147.38    458.77 o
  -9   4   5     3779.42     3797.07    292.93 o
  -8   4   5     1126.07     1181.00    240.46 o
  -7   4   5     5856.20     6013.35    321.28 o
  -6   4   5       31.95      430.01    173.81 o
  -5   4   5     8847.23     8227.74    341.47 o
  -4   4   5    11796.81    11487.95    404.73 o
  -3   4   5      709.63      898.32    147.94 o
  -2   4   5    13899.92    13000.62    589.70 o
  -1   4   5     1554.35     1480.06    116.00 o
   0   4   5      418.46      637.74    114.93 o
   1   4   5    14293.83    13407.20    238.81 o
   2   4   5    21077.79    21408.03    324.84 o
   3   4   5     1673.85     1508.90    156.26 o
   4   4   5    13750.96    13898.28    293.88 o
   5   4   5    16145.21    15728.43    420.40 o
   6   4   5      121.28      323.43    100.91 o
   7   4   5      996.25     1043.40    181.52 o
   8   4   5     1110.87     1162.32    215.53 o
   9   4   5     1277.82     1485.70    239.14 o
  10   4   5       99.19      549.28    203.48 o
  11   4   5      353.22      442.99    273.22 o
  12   4   5     3250.66     2589.99    617.16 o
 -12   5   5     1860.78     1835.71    376.58 o
 -11   5   5      687.28     1018.98    252.41 o
 -10   5   5     1320.16     1241.60    264.52 o
  -9   5   5     2070.58     2126.24    250.31 o
  -8   5   5     4699.38     4806.92    289.51 o
  -7   5   5    28302.69    27929.11    663.88 o
  -6   5   5     1197.32     1478.30    198.92 o
  -5   5   5     2173.27     2270.44    205.05 o
  -4   5   5    75227.77    74782.77   1598.64 o
  -3   5   5      473.68      700.02    126.02 o
  -2   5   5    13073.84    12366.80    464.82 o
  -1   5   5    20078.04    18565.65    560.14 o
   0   5   5       48.12      205.31     58.47 o
   1   5   5    16833.68    16890.61    376.93 o
   2   5   5    19346.78    19698.18    373.26 o
   3   5   5       10.83      149.52    109.47 o
   4   5   5     2437.52     2593.52    132.23 o
   5   5   5     1597.97     1590.36    209.83 o
   6   5   5     9540.34     9806.33    318.81 o
   7   5   5    11732.04    11633.38    357.03 o
   8   5   5     6193.03     6299.88    324.92 o
   9   5   5      258.81      341.83    175.23 o
  10   5   5     1335.29     1240.84    241.39 o
  11   5   5     2787.90     2367.06    422.87 o
  12   5   5        1.98      644.86    714.62 o
 -12   6   5     3817.80     3336.37    347.51 o
 -11   6   5     2492.76     2179.32    287.59 o
 -10   6   5       55.89      287.85    197.08 o
  -9   6   5      847.09      687.23    186.47 o
  -8   6   5      962.56     1083.62    243.54 o
  -7   6   5     2789.22     2994.66    262.68 o
  -6   6   5       70.14      336.28    180.01 o
  -5   6   5    34879.95    35035.99    821.89 o
  -4   6   5     1786.68     1711.10    176.35 o
  -3   6   5     5407.68     4946.49    215.59 o
  -2   6   5    16053.92    16084.71    634.32 o
  -1   6   5    10816.33    10474.16    266.88 o
   0   6   5     1307.58     1270.87     98.99 o
   1   6   5     1732.32     1867.19    155.04 o
   2   6   5     6243.70     6227.12    164.42 o
   3   6   5    15113.86    14806.80    242.56 o
   4   6   5       79.84      235.89     89.44 o
   5   6   5     2894.95     3302.44    278.05 o
   6   6   5      573.24      543.84    164.02 o
   7   6   5     2557.81     2809.35    282.31 o
   8   6   5     1423.47     1368.92    270.07 o
   9   6   5      162.71      373.55    225.71 o
  10   6   5       15.45      248.90    277.32 o
  11   6   5     2669.39     2261.44    412.89 o
  12   6   5     1045.04     1029.88    347.22 o
 -12   7   5      230.88      734.78    299.29 o
 -11   7   5       29.11      416.22    232.44 o
 -10   7   5       39.76     1033.80    483.28 o
  -9   7   5     8559.34     8945.30    403.67 o
  -8   7   5      180.80      325.26    163.25 o
  -7   7   5     3654.61     3936.10    281.08 o
  -6   7   5     3712.40     3877.76    254.96 o
  -5   7   5       10.84      318.37    165.73 o
  -4   7   5     2358.21     2498.60    197.25 o
  -3   7   5     6349.88     6029.00    256.35 o
  -2   7   5     7140.53     6906.45    217.64 o
  -1   7   5    12840.18    12437.20    286.11 o
   0   7   5        3.72      148.13     61.38 o
   1   7   5     5923.68     5916.65    233.60 o
   2   7   5     5483.52     5399.10    185.77 o
   3   7   5    11697.38    11596.45    239.28 o
   4   7   5     8602.12     9476.90    337.11 o
   5   7   5        0.11      264.27    152.11 o
   6   7   5    13955.64    14209.25    435.39 o
   7   7   5    10534.53    11227.33    409.64 o
   8   7   5     3258.89     3087.00    315.89 o
   9   7   5     1590.38     1359.78    305.54 o
  10   7   5      592.97      311.40    310.07 o
  11   7   5       41.75      681.35    352.23 o
 -11   8   5      242.20      317.06    225.04 o
 -10   8   5        3.34      278.22    238.84 o
  -9   8   5     5742.75     5721.14    339.93 o
  -8   8   5      266.26      357.79    155.85 o
  -7   8   5      518.68      634.88    179.36 o
  -6   8   5      580.04      995.18    241.98 o
  -5   8   5     7187.39     7069.99    350.86 o
  -4   8   5     2930.00     2923.01    262.04 o
  -3   8   5     1553.34     1542.90    209.25 o
  -2   8   5      723.35      744.74    136.19 o
  -1   8   5      611.39      761.79    116.27 o
   0   8   5       80.29      231.27     71.18 o
   1   8   5    33709.47    32354.74    626.62 o
   2   8   5      887.48     1279.02    209.35 o
   3   8   5    48009.94    49593.74   1015.51 o
   4   8   5    16089.42    15865.67    642.32 o
   5   8   5       36.07      357.27    180.44 o
   6   8   5     6037.05     6442.54    348.93 o
   7   8   5     6112.69     6585.33    382.37 o
   8   8   5      450.69      424.31    220.50 o
   9   8   5       97.22      351.94    276.91 o
  10   8   5       50.38      302.58    337.60 o
  11   8   5     3114.68     2747.65    456.79 o
 -11   9   5      191.18      766.51    342.79 o
 -10   9   5      103.02      124.04    263.99 o
  -9   9   5    10040.69     9762.52    445.55 o
  -8   9   5      275.07      600.29    245.80 o
  -7   9   5     8236.44     8186.00    400.88 o
  -6   9   5      606.41      476.70    217.47 o
  -5   9   5      617.53      840.04    260.56 o
  -4   9   5    16395.02    16201.73    443.29 o
  -3   9   5      456.84      696.30    163.98 o
  -2   9   5      355.87      303.66    127.18 o
  -1   9   5      623.90      579.84    105.37 o
   0   9   5     2171.83     2076.71    195.63 o
   1   9   5     3990.82     3726.52    225.48 o
   2   9   5     1387.17     1660.10    372.91 o
   3   9   5     5294.32     5120.30    246.97 o
   4   9   5    11556.25    11952.43    540.53 o
   5   9   5      285.62      445.79    234.35 o
   6   9   5       16.48      401.60    215.44 o
   7   9   5     2792.11     2382.00    264.09 o
   8   9   5      305.51      689.71    327.22 o
   9   9   5      314.37      404.74    336.52 o
  10   9   5      309.92      382.90    355.24 o
  11   9   5      177.22      187.33    328.46 o
 -10  10   5      111.82      188.61    294.32 o
  -9  10   5     4362.09     3982.47    606.55 o
  -8  10   5     2758.96     2505.08    344.90 o
  -7  10   5      437.40      709.51    311.75 o
  -6  10   5     9195.86     8814.59    414.76 o
  -5  10   5      475.30      534.65    201.38 o
  -4  10   5     2692.56     2664.60    238.95 o
  -3  10   5      912.45      803.57    163.50 o
  -2  10   5     1544.94     1483.98    183.78 o
  -1  10   5     1778.69     1857.93    296.71 o
   0  10   5    16979.37    17441.12    381.96 o
   1  10   5     4906.69     5163.66    246.39 o
   2  10   5     4323.97     4591.77    258.66 o
   3  10   5    10153.09    10238.73    330.39 o
   4  10   5     2224.82     2221.19    239.99 o
   5  10   5      912.01      992.99    246.85 o
   6  10   5      151.75      306.04    159.08 o
   7  10   5       56.70      205.05    175.81 o
   8  10   5      349.72      100.31    292.73 o
   9  10   5      317.60      306.03    349.38 o
  10  10   5      246.79      259.18    318.17 o
 -10  11   5      111.07      335.40    299.66 o
  -9  11   5     2284.98     2215.94    374.65 o
  -8  11   5      237.83      488.26    227.33 o
  -7  11   5     1598.90     1565.10    335.83 o
  -6  11   5     1495.16     1213.25    240.42 o
  -5  11   5      699.74      783.99    269.06 o
  -4  11   5     8589.45     8984.13    339.00 o
  -3  11   5     5195.61     5542.99    286.94 o
  -2  11   5     5110.80     5149.40    337.01 o
  -1  11   5       54.29      306.02    188.52 o
   0  11   5      216.37      474.68    171.05 o
   1  11   5     6937.20     7466.44    286.66 o
   2  11   5        2.17      421.07    160.43 o
   3  11   5    16253.47    16383.48    387.76 o
   4  11   5     2397.56     2099.39    512.24 o
   5  11   5       13.34      324.21    196.37 o
   6  11   5     7676.07     7875.77    411.89 o
   7  11   5     2599.11     2608.40    435.59 o
   8  11   5     1337.37     1353.64    364.45 o
   9  11   5       72.96      388.61    327.12 o
  10  11   5      584.75      642.10    327.85 o
  -9  12   5        5.06      139.60    289.53 o
  -8  12   5      878.92      900.70    270.13 o
  -7  12   5     4578.34     4431.06    383.21 o
  -6  12   5      839.49      945.56    252.23 o
  -5  12   5      651.70      812.26    168.67 o
  -4  12   5     2891.65     2466.32    337.58 o
  -3  12   5     2717.22     2408.32    286.18 o
  -2  12   5     1236.83      897.60    219.52 o
  -1  12   5     6652.84     6450.82    875.09 o
   0  12   5       20.75      439.77    199.64 o
   1  12   5      851.90      928.79    222.64 o
   2  12   5     2275.94     2055.33    221.81 o
   3  12   5     5969.80     5818.59    346.95 o
   4  12   5       99.67      370.24    204.31 o
   5  12   5     6411.79     6741.08    364.66 o
   6  12   5     1565.12     1549.34    278.45 o
   7  12   5      580.20      716.43    254.19 o
   8  12   5      144.75      447.17    303.01 o
   9  12   5       47.94      513.98    395.49 o
  -9  13   5       40.91      254.45    310.25 o
  -8  13   5     1093.62     1537.85    450.95 o
  -7  13   5     1648.60     1586.57    351.81 o
  -6  13   5      792.22      503.55    195.29 o
  -5  13   5     1905.07     1976.15    306.35 o
  -4  13   5      349.53      481.80    211.69 o
  -3  13   5     7759.67     7634.91    526.52 o
  -2  13   5      417.38      473.89    245.22 o
  -1  13   5     1333.39     1730.01    266.76 o
   0  13   5       12.55      159.70    190.16 o
   1  13   5     1101.88     1341.75    272.38 o
   2  13   5     4114.73     4462.17    281.93 o
   3  13   5    11660.03    12196.61    571.59 o
   4  13   5      421.05      679.42    217.46 o
   5  13   5        4.89      101.24    236.88 o
   6  13   5     1220.70     1639.19   1034.31 o
   7  13   5     2676.77     2260.72    389.67 o
   8  13   5     1518.64     1646.49    478.76 o
  -8  14   5     7262.84     7035.02    502.21 o
  -7  14   5     3618.26     3221.32    374.53 o
  -6  14   5      445.78      481.68    247.32 o
  -5  14   5     1388.67     1571.62    363.25 o
  -4  14   5       93.05      261.70    236.88 o
  -3  14   5     1907.11     2055.48    393.83 o
  -2  14   5      469.72      673.38    209.98 o
  -1  14   5      602.96      805.59    199.27 o
   0  14   5    11727.56    12041.08    476.79 o
   1  14   5     3690.63     4018.99    323.87 o
   2  14   5     3184.52     3174.99    312.35 o
   3  14   5      365.46      320.02    216.30 o
   4  14   5     2443.44     2645.51    351.30 o
   5  14   5     8487.06     8784.21    559.54 o
   6  14   5      155.15      512.98    369.85 o
   7  14   5      676.04      324.43    326.85 o
   8  14   5       31.53      575.49    348.70 o
  -7  15   5        6.66      245.35    361.37 o
  -6  15   5     1813.14     1541.62    462.76 o
  -5  15   5      127.34      362.44    320.16 o
  -4  15   5      172.05      257.74    291.72 o
  -3  15   5     1302.91     1339.08    367.31 o
  -2  15   5      101.98      207.19    270.65 o
  -1  15   5      797.04      796.63    176.71 o
   0  15   5      335.02      342.69    200.66 o
   1  15   5      922.45      708.35    287.67 o
   2  15   5     5156.38     5501.08    518.03 o
   3  15   5     3818.77     3506.31    331.44 o
   4  15   5     5440.49     5630.63    391.10 o
   5  15   5        4.14      426.04    298.67 o
   6  15   5      308.15      880.70    340.55 o
   7  15   5      253.51      231.48    326.79 o
  -6  16   5     1186.54      436.39    304.71 o
  -5  16   5      216.11      270.42    325.85 o
  -4  16   5     1448.18     1044.46    404.54 o
  -3  16   5     1369.61     1329.63    380.22 o
  -2  16   5      104.81      198.64    329.22 o
  -1  16   5     1377.61     1088.70    304.50 o
   0  16   5     5947.79     6500.45    423.31 o
   1  16   5      268.11      459.47    250.49 o
   2  16   5     4027.59     4123.82    447.48 o
   3  16   5        2.98      330.37    294.74 o
   4  16   5       41.09      609.32    314.09 o
   5  16   5      139.15      529.08    328.66 o
   6  16   5      105.50      831.85    422.02 o
  -4  17   5       16.82      425.02    371.38 o
  -3  17   5    11384.05    11306.15   1540.95 o
  -2  17   5       10.55      302.59    262.69 o
  -1  17   5     2629.86     2466.78    389.61 o
   0  17   5      616.60       95.61    519.40 o
   1  17   5     4419.07     4348.75    705.77 o
   2  17   5      167.31      616.30    309.67 o
   3  17   5        2.28      458.15    505.40 o
   4  17   5     1145.53     1085.04    453.03 o
  -2  18   5     2318.84     1919.40    445.32 o
  -1  18   5      223.73      597.65    336.10 o
   0  18   5     1479.75     1222.14    545.46 o
   1  18   5       39.19      159.27    534.24 o
 -12   0   6     1651.24     1881.96    686.95 o
 -10   0   6     1460.23     1022.64    410.18 o
  -8   0   6      569.00      725.08    354.75 o
  -6   0   6       64.31      167.28    112.25 o
  -4   0   6   113982.97   111736.85   1491.27 o
  -2   0   6    12466.10    11111.95    263.32 o
   0   0   6      414.67      580.51    130.43 o
   2   0   6     1664.35     1850.66    189.56 o
   4   0   6    25508.61    26430.64    760.48 o
   6   0   6     7126.51     7225.77    373.67 o
   8   0   6    18793.22    19886.66    764.17 o
  10   0   6      488.50      278.15    297.34 o
  12   0   6    10541.56    11124.18    944.33 o
 -12   1   6      301.87      145.75    302.90 o
 -11   1   6      295.51      570.13    357.23 o
 -10   1   6     4103.40     4016.08    497.40 o
  -9   1   6     2979.14     3089.07    393.34 o
  -8   1   6      961.08      862.50    197.30 o
  -7   1   6     2188.43     2105.85    194.96 o
  -6   1   6     2277.47     2623.15    193.23 o
  -5   1   6     1463.64     1416.81    160.82 o
  -4   1   6    39249.30    38855.36    377.00 o
  -3   1   6     5279.43     5419.57    225.99 o
  -2   1   6    10494.18    10049.12    171.93 o
  -1   1   6     2859.23     2745.94    129.41 o
   0   1   6    13023.38    12537.52    286.81 o
   1   1   6       32.06      170.80     65.18 o
   2   1   6       58.56      306.61     89.74 o
   3   1   6    14835.27    15050.71    249.98 o
   4   1   6    63724.58    68353.37    476.96 o
   5   1   6      546.67      679.11    138.66 o
   6   1   6     1009.77     1072.69    134.10 o
   7   1   6      751.71      880.28    130.74 o
   8   1   6      378.17      589.86    172.25 o
   9   1   6      638.83      629.15    172.32 o
  10   1   6      175.54      464.02    162.25 o
  11   1   6      143.10      438.70    233.07 o
  12   1   6      715.33      681.80    434.64 o
 -12   2   6       19.71      361.39    337.03 o
 -11   2   6       15.37      346.90    302.38 o
 -10   2   6        6.20      454.46    446.90 o
  -9   2   6     7436.76     7655.78    388.84 o
  -8   2   6       36.47      342.72    159.04 o
  -7   2   6     3687.37     3704.29    285.02 o
  -6   2   6     1035.70     1060.71    144.26 o
  -5   2   6       88.86      326.90    101.15 o
  -4   2   6    22955.61    21639.29    281.75 o
  -3   2   6      161.38      266.57     78.50 o
  -2   2   6     4908.81     4530.22    167.97 o
  -1   2   6     3029.96     3028.76    130.56 o
   0   2   6      174.98      451.63     93.51 o
   1   2   6    58829.92    58761.00   1010.01 o
   2   2   6    21261.97    21360.82    438.52 o
   3   2   6      257.49      339.33    108.38 o
   4   2   6     5249.13     5195.06    177.11 o
   5   2   6     5451.95     5590.14    161.39 o
   6   2   6     6829.63     6906.23    196.74 o
   7   2   6     5136.74     5225.06    249.25 o
   8   2   6     4774.39     4541.65    223.11 o
   9   2   6    12310.70    12079.82    506.04 o
  10   2   6        0.37      404.82    188.30 o
  11   2   6      277.60      539.42    215.35 o
  12   2   6     2384.57     2449.51    313.17 o
 -12   3   6     2105.96     1910.86    649.09 o
 -11   3   6      463.34      813.36    400.69 o
 -10   3   6     4290.09     3531.08    393.45 o
  -9   3   6     9845.51     9875.91    423.82 o
  -8   3   6     5142.80     5117.56    294.35 o
  -7   3   6      894.71      868.55    197.06 o
  -6   3   6     6040.19     5946.17    251.02 o
  -5   3   6     3240.17     2896.56    136.02 o
  -4   3   6    17745.86    18648.45    381.68 o
  -3   3   6       40.13      264.24    127.00 o
  -2   3   6     8621.94     8248.18    251.08 o
  -1   3   6     1539.99     1567.36     98.68 o
   0   3   6     8362.00     8019.58    153.15 o
   1   3   6     1597.55     1196.56    149.91 o
   2   3   6    50240.87    51366.09    680.07 o
   3   3   6    27803.77    28374.46    516.74 o
   4   3   6       98.31      209.08     82.22 o
   5   3   6     3448.17     3631.62    134.00 o
   6   3   6     2703.84     2802.60    182.28 o
   7   3   6     2200.76     2223.88    261.25 o
   8   3   6      668.07      712.14    193.68 o
   9   3   6      744.72      478.37    176.30 o
  10   3   6      298.50      510.32    201.39 o
  11   3   6      804.11      497.31    250.38 o
  12   3   6      194.52      636.41    331.11 o
 -12   4   6     1163.96     2159.69    512.32 o
 -11   4   6      818.27      514.89    306.71 o
 -10   4   6     1136.84     1372.30    267.93 o
  -9   4   6     1822.31     1706.73    245.46 o
  -8   4   6      789.55      782.84    199.98 o
  -7   4   6     2321.65     2408.28    248.80 o
  -6   4   6     5345.88     4933.46    272.59 o
  -5   4   6    19208.29    18196.99    514.09 o
  -4   4   6       78.27      247.16     99.06 o
  -3   4   6    71531.05    68876.73   3030.28 o
  -2   4   6      148.72      330.16    135.76 o
  -1   4   6      264.84      304.49     80.68 o
   0   4   6    28454.99    28306.99    550.62 o
   1   4   6    13046.86    13005.40    242.15 o
   2   4   6    17831.27    18901.88    437.27 o
   3   4   6     4113.03     4354.73    219.19 o
   4   4   6      745.59      676.06     94.57 o
   5   4   6     6066.95     5558.59    249.33 o
   6   4   6     2747.15     2783.32    226.35 o
   7   4   6     6283.10     6886.77    306.62 o
   8   4   6     2282.25     2549.63    268.75 o
   9   4   6      351.45      368.94    197.18 o
  10   4   6       35.59      364.82    223.85 o
  11   4   6       37.67      319.76    254.01 o
  12   4   6      975.20      409.78    332.89 o
 -12   5   6     6140.62     5839.30   2113.17 o
 -11   5   6        5.76      443.19    240.67 o
 -10   5   6      402.31      550.57    188.86 o
  -9   5   6      513.53      516.09    203.57 o
  -8   5   6     2151.52     2004.22    271.44 o
  -7   5   6      117.79      389.03    186.04 o
  -6   5   6     2666.87     2418.16    243.33 o
  -5   5   6     5539.75     5378.10    246.73 o
  -4   5   6     2484.45     2302.31    197.06 o
  -3   5   6     3342.19     3346.03    318.11 o
  -2   5   6     9585.64     9268.65    407.68 o
  -1   5   6      106.57      296.83    113.74 o
   0   5   6     1222.70     1235.30    125.59 o
   1   5   6    10389.79    10123.88    237.49 o
   2   5   6        6.17      235.96    104.14 o
   3   5   6      309.92      266.46    118.40 o
   4   5   6     2887.87     2516.64    204.12 o
   5   5   6       90.24      267.26    117.50 o
   6   5   6     6764.11     7372.40    323.66 o
   7   5   6      957.60      694.24    164.48 o
   8   5   6      415.35      367.26    149.08 o
   9   5   6     1542.92     1960.72    273.42 o
  10   5   6     3603.83     3886.35    381.73 o
  11   5   6       17.58      210.27    314.73 o
  12   5   6        7.75      504.94    402.76 o
 -12   6   6     1119.86     1219.48    322.23 o
 -11   6   6      263.62      390.27    237.90 o
 -10   6   6      146.25      649.63    229.27 o
  -9   6   6     1180.56     1421.70    268.77 o
  -8   6   6     3245.73     3286.67    409.53 o
  -7   6   6        1.23      356.17    157.73 o
  -6   6   6    31014.53    31252.81   1087.13 o
  -5   6   6    34092.43    32818.82   1054.55 o
  -4   6   6     1125.04     1420.98    198.25 o
  -3   6   6    42073.83    40370.91   1282.10 o
  -2   6   6     2744.45     2603.54    154.29 o
  -1   6   6     4957.93     4872.11    193.19 o
   0   6   6    39603.86    40186.87    707.01 o
   1   6   6     3313.41     3575.17    252.95 o
   2   6   6     9387.82     9024.01    248.90 o
   3   6   6     8960.94     9099.95    281.88 o
   4   6   6     2571.88     2831.72    196.17 o
   5   6   6     3089.25     2781.90    232.26 o
   6   6   6     3261.15     3062.87    254.80 o
   7   6   6    11794.52    12351.01    593.74 o
   8   6   6    13371.82    13303.17    924.19 o
   9   6   6      638.76      884.66    279.44 o
  10   6   6     4062.97     4155.22    372.93 o
  11   6   6      220.67      620.14    356.22 o
 -11   7   6      433.12      556.29    229.74 o
 -10   7   6     7148.15     7138.76    411.06 o
  -9   7   6      568.36      323.98    183.03 o
  -8   7   6     1623.79     1304.89    212.84 o
  -7   7   6      482.86      720.42    192.48 o
  -6   7   6      267.63      380.87    159.75 o
  -5   7   6      959.97      868.78    166.07 o
  -4   7   6     5809.97     5980.88    263.35 o
  -3   7   6     3009.87     2940.99    206.48 o
  -2   7   6     7661.41     7708.38    354.37 o
  -1   7   6     1625.17     1605.01    119.87 o
   0   7   6      886.05      892.43    101.30 o
   1   7   6      435.66      563.20    139.68 o
   2   7   6    31067.09    30497.92    766.52 o
   3   7   6     1873.05     1806.12    228.65 o
   4   7   6     3171.38     3145.34    257.83 o
   5   7   6    21231.55    21972.68    895.55 o
   6   7   6     2556.13     2570.76    303.60 o
   7   7   6      507.70      485.96    193.40 o
   8   7   6    10027.57     9565.05    432.09 o
   9   7   6      345.02      318.10    194.16 o
  10   7   6     2204.85     2070.70    374.43 o
  11   7   6     1931.30     1544.25    427.80 o
 -11   8   6     3896.81     4100.06    393.05 o
 -10   8   6        0.21      256.14    209.49 o
  -9   8   6      118.18      557.69    207.83 o
  -8   8   6    11049.23    11696.43    420.87 o
  -7   8   6      173.35      504.97    184.40 o
  -6   8   6     5750.27     5644.59    313.94 o
  -5   8   6       86.27      382.95    157.09 o
  -4   8   6     3202.61     3279.76    285.23 o
  -3   8   6     5339.02     4872.47    269.29 o
  -2   8   6      202.33      370.49    123.73 o
  -1   8   6     1194.40     1218.54    120.87 o
   0   8   6      245.43      310.63    107.19 o
   1   8   6       98.06      287.28    108.94 o
   2   8   6    19511.80    20464.32    375.54 o
   3   8   6    10292.89    10387.23    373.82 o
   4   8   6     5586.26     5276.85    311.66 o
   5   8   6     3640.98     3548.89    305.50 o
   6   8   6      700.88      985.81    257.47 o
   7   8   6     2516.71     2344.35    267.26 o
   8   8   6     4193.83     3698.01    307.29 o
   9   8   6       21.71      357.84    227.63 o
  10   8   6     2254.33     2728.94    705.46 o
  11   8   6      331.54      355.50    343.94 o
 -11   9   6       38.62      503.12    247.52 o
 -10   9   6     3643.82     3794.54    351.56 o
  -9   9   6      510.60      417.73    186.79 o
  -8   9   6     5693.52     5856.02    347.72 o
  -7   9   6        3.33      392.11    147.85 o
  -6   9   6      147.61      237.03    173.17 o
  -5   9   6      282.56      479.44    209.03 o
  -4   9   6     1181.07     1155.93    211.00 o
  -3   9   6       66.14      328.13    137.37 o
  -2   9   6      371.59      465.81    129.42 o
  -1   9   6      378.69      627.95    145.43 o
   0   9   6     9857.25     9959.04    433.39 o
   1   9   6     3983.12     4053.84    225.80 o
   2   9   6    30358.27    31006.98    451.35 o
   3   9   6      155.33      363.47    132.28 o
   4   9   6     3783.74     3748.87    352.17 o
   5   9   6     4978.05     4835.67    326.92 o
   6   9   6      432.60      443.22    203.93 o
   7   9   6      761.14      727.72    220.37 o
   8   9   6     2225.53     1967.42    302.44 o
   9   9   6       12.15      172.21    260.77 o
  10   9   6      679.09      469.24    363.13 o
 -10  10   6       49.60      349.57    272.47 o
  -9  10   6      171.93      482.28    242.20 o
  -8  10   6     6028.04     6508.64    436.30 o
  -7  10   6     1378.10     1086.27    229.06 o
  -6  10   6       16.84      366.24    193.36 o
  -5  10   6     7233.05     7498.17    373.08 o
  -4  10   6      418.05      405.67    192.82 o
  -3  10   6    21926.76    22471.40    630.65 o
  -2  10   6      475.95      714.58    172.03 o
  -1  10   6     6062.16     6095.12    282.21 o
   0  10   6     6825.64     7031.68    283.43 o
   1  10   6     2143.08     2185.11    230.83 o
   2  10   6     1734.16     1770.52    225.67 o
   3  10   6      423.76      506.82    139.42 o
   4  10   6     1402.21     1664.41    230.20 o
   5  10   6     7073.31     7404.78    413.55 o
   6  10   6     2200.42     2280.39    279.64 o
   7  10   6     1033.46      875.43    276.89 o
   8  10   6       48.49      201.02    235.92 o
   9  10   6       66.32      375.62    350.70 o
  10  10   6     1620.72     1937.68    493.98 o
 -10  11   6     1269.07     1055.71    253.72 o
  -9  11   6      438.09      644.89    269.61 o
  -8  11   6     2089.15     1857.31    327.16 o
  -7  11   6     2341.36     2342.45    330.64 o
  -6  11   6     7161.34     7430.73    396.65 o
  -5  11   6      467.97      495.97    265.76 o
  -4  11   6      786.82      956.66    189.35 o
  -3  11   6        1.62      260.48    156.99 o
  -2  11   6      899.73      943.30    254.14 o
  -1  11   6      122.04      572.21    208.97 o
   0  11   6     1676.45     1499.42    267.22 o
   1  11   6      889.53     1115.17    215.62 o
   2  11   6       17.29      362.80    174.49 o
   3  11   6      404.00      528.64    187.03 o
   4  11   6      925.73     1046.85    236.19 o
   5  11   6       94.35      640.40    227.47 o
   6  11   6     7062.42     7184.87    407.92 o
   7  11   6     9878.62    11369.97    496.04 o
   8  11   6      234.63      105.86    303.27 o
   9  11   6      503.20      657.56    385.27 o
  -9  12   6      309.05      568.43    318.24 o
  -8  12   6      912.90      694.98    249.08 o
  -7  12   6      548.59      588.09    267.59 o
  -6  12   6     2150.32     2368.36    307.21 o
  -5  12   6     1541.52     1564.04    239.37 o
  -4  12   6     2407.34     2383.06    294.09 o
  -3  12   6     6982.93     6648.86    393.08 o
  -2  12   6      627.84      498.92    191.71 o
  -1  12   6      834.31     1077.53    233.06 o
   0  12   6     1410.43     1577.84    275.88 o
   1  12   6      836.85      686.88    161.21 o
   2  12   6      455.83      739.91    188.33 o
   3  12   6       11.93      423.16    164.59 o
   4  12   6    10965.13    11701.37    456.73 o
   5  12   6     1602.72     1646.13    295.17 o
   6  12   6     3021.34     3576.81    390.37 o
   7  12   6     3300.06     3442.90    461.14 o
   8  12   6       21.30      333.77    358.99 o
   9  12   6      358.33      693.53    385.31 o
  -9  13   6      687.77      446.66    287.87 o
  -8  13   6     1022.30     1206.57    345.01 o
  -7  13   6     1177.69     1270.93    313.76 o
  -6  13   6     4833.63     4834.40    358.23 o
  -5  13   6     1008.58      854.25    371.20 o
  -4  13   6     5224.36     5423.21    382.69 o
  -3  13   6        5.13      345.50    207.98 o
  -2  13   6      247.71      256.20    236.12 o
  -1  13   6      612.42      727.30    209.52 o
   0  13   6     3884.60     3819.04    360.71 o
   1  13   6     5482.91     6010.46    382.06 o
   2  13   6       98.55      275.65    133.84 o
   3  13   6      583.45      484.29    212.28 o
   4  13   6      728.85      573.81    210.27 o
   5  13   6      600.37      888.88    251.22 o
   6  13   6     7550.89     8132.70    588.48 o
   7  13   6      739.65      747.90    307.83 o
   8  13   6      152.32      463.51    297.79 o
  -8  14   6       34.17      433.93    299.76 o
  -7  14   6      795.71      726.89    302.81 o
  -6  14   6     1743.54     1997.32    640.55 o
  -5  14   6      796.85     1130.45    396.54 o
  -4  14   6      130.09      189.34    270.07 o
  -3  14   6      346.13      583.72    227.02 o
  -2  14   6       57.51      258.97    185.97 o
  -1  14   6     5088.25     4939.45    338.03 o
   0  14   6       21.98      317.69    212.42 o
   1  14   6        8.92      282.25    168.20 o
   2  14   6       50.85      271.78    211.71 o
   3  14   6      945.83     1340.46    277.44 o
   4  14   6    16092.13    16142.42    668.61 o
   5  14   6      128.77      343.92    235.63 o
   6  14   6       63.13      294.03    301.10 o
   7  14   6      346.84      493.67    363.15 o
  -7  15   6     6150.74     5847.10    608.01 o
  -6  15   6      150.31      457.27    366.42 o
  -5  15   6      317.42      327.75    347.56 o
  -4  15   6     2775.40     2119.34    395.11 o
  -3  15   6      187.79      427.53    268.88 o
  -2  15   6      404.21      574.73    211.21 o
  -1  15   6       40.48      441.11    209.86 o
   0  15   6     2152.59     1831.16    311.50 o
   1  15   6    16759.29    17239.46    555.69 o
   2  15   6     1066.44      958.85    313.08 o
   3  15   6      932.48     1216.90    345.24 o
   4  15   6      137.62      283.51    263.61 o
   5  15   6       85.57      392.47    339.23 o
   6  15   6      117.56      363.59    374.77 o
  -6  16   6      409.01      606.46    403.92 o
  -5  16   6      221.81      562.15    476.05 o
  -4  16   6     3490.31     3638.40    490.41 o
  -3  16   6      648.69      416.25    319.18 o
  -2  16   6     3701.12     3297.38    420.74 o
  -1  16   6     1784.87     1865.88    267.66 o
   0  16   6      670.82      614.85    249.51 o
   1  16   6       36.31      244.16    374.06 o
   2  16   6        3.80      138.73    276.53 o
   3  16   6      762.57     1090.77    355.39 o
   4  16   6      439.81      410.40    240.34 o
   5  16   6     1127.90     1111.20    396.70 o
  -4  17   6       11.28      398.32    379.47 o
  -3  17   6      194.50      481.93    409.44 o
  -2  17   6      976.97     1016.43    326.72 o
  -1  17   6     1915.20     1696.00    340.67 o
   0  17   6       11.27      403.15    555.26 o
   1  17   6     1913.53     1761.60    489.62 o
   2  17   6      133.72      491.66    409.93 o
   3  17   6      153.74      580.50    385.42 o
   4  17   6       15.94      688.39    513.45 o
  -1  18   6        9.17      247.49    364.04 o
   0  18   6      957.31     1269.92    429.55 o
 -11   0   7      207.88      641.52    514.29 o
  -9   0   7     1297.43      984.02    315.75 o
  -7   0   7      120.06      249.09    158.31 o
  -5   0   7     7897.28     7112.37    312.50 o
  -3   0   7    44791.81    45202.44   1694.20 o
  -1   0   7      603.52      608.51    127.25 o
   1   0   7    23180.13    22341.08    286.06 o
   3   0   7    44812.89    46702.60    585.48 o
   5   0   7    59764.36    62027.55    976.80 o
   7   0   7     5523.07     5745.21    358.67 o
   9   0   7     8474.77     8363.41    440.15 o
  11   0   7       27.92      165.32    386.32 o
 -12   1   7       12.24      263.14    400.84 o
 -11   1   7      634.61      577.89    364.08 o
 -10   1   7      971.28      853.44    336.78 o
  -9   1   7       47.35      449.02    271.99 o
  -8   1   7     6194.02     5935.90    333.56 o
  -7   1   7     6654.91     6385.95    297.71 o
  -6   1   7     1441.77     1521.60    137.84 o
  -5   1   7      963.30     1009.92    137.12 o
  -4   1   7     1042.25     1168.41    101.57 o
  -3   1   7    51356.95    47765.66   1075.41 o
  -2   1   7    13392.85    13202.26    230.78 o
  -1   1   7     3751.67     3718.70    148.03 o
   0   1   7     3655.63     3531.22    138.41 o
   1   1   7    20850.31    21171.69    193.20 o
   2   1   7     9443.94     9894.82    253.49 o
   3   1   7    46091.81    48373.96    594.00 o
   4   1   7     1183.86     1253.62    152.76 o
   5   1   7    22461.52    22841.54    356.64 o
   6   1   7      659.60      712.70    162.46 o
   7   1   7    17594.97    17846.50    344.92 o
   8   1   7      179.06      376.11    141.09 o
   9   1   7      832.53      859.30    240.75 o
  10   1   7       28.83      470.16    188.36 o
  11   1   7       43.27      426.47    385.35 o
  12   1   7     1070.00     1450.31    408.87 o
 -12   2   7     1971.82     1428.57    424.59 o
 -11   2   7     3130.66     3203.81    544.76 o
 -10   2   7     9824.12    11158.28    653.23 o
  -9   2   7     3878.40     3479.83    316.64 o
  -8   2   7     1542.12     1334.70    259.85 o
  -7   2   7       22.37      212.29    121.87 o
  -6   2   7      645.75      845.08    171.85 o
  -5   2   7     4633.33     4575.25    181.58 o
  -4   2   7        0.07      193.39     64.51 o
  -3   2   7     4212.62     4245.31    126.79 o
  -2   2   7     2158.85     2201.96    109.50 o
  -1   2   7     3466.20     3781.66    140.34 o
   0   2   7     5407.97     5458.66    161.54 o
   1   2   7    44327.18    44822.54    750.81 o
   2   2   7    24896.88    25714.49    590.18 o
   3   2   7     6591.87     7224.44    210.10 o
   4   2   7      577.74      780.93    133.35 o
   5   2   7     9875.47    10694.61    250.98 o
   6   2   7     9592.85     9540.44    270.78 o
   7   2   7      383.68      436.88    134.35 o
   8   2   7      695.45      816.28    201.97 o
   9   2   7      124.77      554.24    189.65 o
  10   2   7      197.38      544.80    218.28 o
  11   2   7     1539.50     1401.16    274.86 o
  12   2   7        1.88      523.01    303.32 o
 -12   3   7      154.62      657.42    405.17 o
 -11   3   7     1831.68     2116.95    518.97 o
 -10   3   7      878.92      672.55    251.98 o
  -9   3   7      813.51      820.90    232.05 o
  -8   3   7     8248.39     8531.73    397.78 o
  -7   3   7       17.96      356.91    185.36 o
  -6   3   7       77.36      279.32    153.96 o
  -5   3   7       70.74      192.05    111.27 o
  -4   3   7    29187.32    29432.74    317.99 o
  -3   3   7    13380.12    13543.33    320.39 o
  -2   3   7    11463.23    11183.43    175.26 o
  -1   3   7     1052.66     1010.51    109.22 o
   0   3   7     9870.91     9465.69    167.78 o
   1   3   7    12712.08    12181.88    291.04 o
   2   3   7    21430.58    21876.74    493.07 o
   3   3   7      142.20      482.59    141.11 o
   4   3   7     6848.04     6630.62    216.00 o
   5   3   7     3011.86     3232.58    184.49 o
   6   3   7      478.98      454.04    135.94 o
   7   3   7      884.13      915.58    205.14 o
   8   3   7      371.44      586.33    199.67 o
   9   3   7       82.69      444.86    216.20 o
  10   3   7     1247.10     1550.86    287.87 o
  11   3   7      444.88      631.62    206.08 o
  12   3   7     2609.39     3397.88    380.33 o
 -12   4   7     2829.01     3060.42    452.36 o
 -11   4   7     6861.34     7677.02    616.77 o
 -10   4   7     6804.22     7122.55    444.41 o
  -9   4   7     1394.93     1337.10    246.35 o
  -8   4   7     2776.25     2978.87    296.10 o
  -7   4   7    11212.78    10806.84    358.02 o
  -6   4   7     1820.40     2013.99    235.23 o
  -5   4   7     2444.25     2186.60    223.06 o
  -4   4   7    18292.86    18755.35    417.18 o
  -3   4   7      419.71      452.10    126.91 o
  -2   4   7      361.14      317.43    122.95 o
  -1   4   7    12439.74    12062.47    294.19 o
   0   4   7      285.25      301.94     76.73 o
   1   4   7    15468.24    15183.41    275.32 o
   2   4   7    34175.86    33305.28    757.41 o
   3   4   7     1207.66     1185.71    168.30 o
   4   4   7     1857.96     1898.25    187.10 o
   5   4   7     1228.86     1219.31    173.09 o
   6   4   7     6238.41     6567.73    309.11 o
   7   4   7    12020.09    12240.86    389.84 o
   8   4   7      505.00      454.99    168.60 o
   9   4   7        0.46      304.00    181.50 o
  10   4   7      134.53      349.38    183.61 o
  11   4   7     1093.12      887.31    251.48 o
  12   4   7       59.39      417.25    347.42 o
 -12   5   7      455.47      327.31    352.83 o
 -11   5   7      823.24      407.06    252.59 o
 -10   5   7      865.17      763.59    238.99 o
  -9   5   7       20.14      322.47    163.07 o
  -8   5   7       52.68      252.77    144.01 o
  -7   5   7      289.17      334.24    157.74 o
  -6   5   7     3437.36     3378.52    266.23 o
  -5   5   7    11531.17    11412.23    406.44 o
  -4   5   7    49806.99    47149.59   1945.63 o
  -3   5   7      414.21      454.02    125.25 o
  -2   5   7     7289.16     7084.16    241.37 o
  -1   5   7    16682.75    15872.78    302.77 o
   0   5   7     4344.28     4550.60    219.75 o
   1   5   7     2330.44     2224.08    175.90 o
   2   5   7     1355.16     1471.92    199.93 o
   3   5   7      795.69      797.22    131.26 o
   4   5   7      655.85      673.34    151.86 o
   5   5   7     1707.22     1585.46    233.70 o
   6   5   7     6491.63     6510.94    323.34 o
   7   5   7     6448.37     6250.52    321.04 o
   8   5   7     1066.33     1076.55    229.44 o
   9   5   7      157.99      342.51    156.28 o
  10   5   7        9.48      392.01    222.06 o
  11   5   7       14.04      637.58    290.70 o
 -12   6   7       62.50      538.58    439.43 o
 -11   6   7     1108.31      826.26    239.79 o
 -10   6   7       57.91      252.89    212.00 o
  -9   6   7    17753.11    18741.59    500.25 o
  -8   6   7       87.82      275.94    146.14 o
  -7   6   7     1620.71     1248.05    224.41 o
  -6   6   7     5060.09     5041.10    299.67 o
  -5   6   7     1608.64     1461.33    181.11 o
  -4   6   7     4410.01     4234.63    224.81 o
  -3   6   7     1367.64     1560.99    182.63 o
  -2   6   7     1094.74     1142.70    152.21 o
  -1   6   7    56161.27    56822.58   1062.10 o
   0   6   7     2721.64     3003.23    210.09 o
   1   6   7      281.36      301.78     96.47 o
   2   6   7    10937.51    11324.61    296.76 o
   3   6   7     1786.77     1870.79    189.06 o
   4   6   7     9709.28     9562.75    317.16 o
   5   6   7      611.43      861.14    195.84 o
   6   6   7    15479.50    16044.49    422.70 o
   7   6   7     8107.76     8042.48    348.48 o
   8   6   7      263.44      515.15    189.82 o
   9   6   7     1497.89     1492.94    290.99 o
  10   6   7     1304.48     1221.46    326.04 o
  11   6   7       84.95      205.34    339.82 o
 -11   7   7      324.37      568.08    252.47 o
 -10   7   7     1086.26      951.42    237.16 o
  -9   7   7      160.14      507.80    220.77 o
  -8   7   7       89.30      264.83    196.15 o
  -7   7   7     1187.49     1278.10    244.26 o
  -6   7   7     1368.39     1233.30    216.24 o
  -5   7   7     8799.33     8956.94    319.54 o
  -4   7   7    23967.99    24744.32   1014.80 o
  -3   7   7      232.36      319.58    112.25 o
  -2   7   7     2384.28     2535.74    231.02 o
  -1   7   7     5280.97     5171.95    269.63 o
   0   7   7      232.65      383.67    143.71 o
   1   7   7       67.47      169.27    108.89 o
   2   7   7      865.78     1016.53    209.41 o
   3   7   7     9250.00     8947.70    343.74 o
   4   7   7     1720.06     1696.63    203.07 o
   5   7   7     2233.74     2162.67    213.91 o
   6   7   7     2270.67     2344.76    317.42 o
   7   7   7    15397.48    16903.79    526.92 o
   8   7   7      637.04      577.48    212.18 o
   9   7   7      775.13      892.24    281.67 o
  10   7   7      758.82      629.58    292.82 o
  11   7   7     4703.26     4693.76    539.46 o
 -11   8   7      214.73      535.08    255.27 o
 -10   8   7      181.47      591.91    238.58 o
  -9   8   7    26186.08    28213.23    616.06 o
  -8   8   7      263.74      294.72    163.53 o
  -7   8   7     2172.60     1910.61    261.76 o
  -6   8   7     4024.28     3502.66    370.17 o
  -5   8   7     3834.51     4200.85    282.36 o
  -4   8   7     3792.43     4002.31    275.74 o
  -3   8   7     3078.15     2731.11    264.98 o
  -2   8   7        6.30      233.82     92.54 o
  -1   8   7    22173.87    21946.82    632.70 o
   0   8   7      309.51      425.00    132.33 o
   1   8   7     3370.39     3602.55    233.82 o
   2   8   7     8668.70     9230.90    340.10 o
   3   8   7     4459.75     4595.39    313.53 o
   4   8   7     2788.48     2772.91    269.80 o
   5   8   7     2145.33     1993.55    258.61 o
   6   8   7     3448.05     3978.37    340.53 o
   7   8   7      501.14      682.18    244.10 o
   8   8   7       80.82      149.39    224.07 o
   9   8   7      750.84      829.59    241.90 o
  10   8   7        5.31      422.77    423.56 o
  11   8   7        7.46      566.75    452.08 o
 -11   9   7      117.80      392.12    267.63 o
 -10   9   7      663.37      731.74    237.60 o
  -9   9   7      139.13      313.91    191.49 o
  -8   9   7     1653.73     1630.73    273.93 o
  -7   9   7      563.78      783.07    203.13 o
  -6   9   7     2501.90     2612.21    258.31 o
  -5   9   7     5137.79     5071.94    363.78 o
  -4   9   7     4481.71     4517.35    310.03 o
  -3   9   7      540.19      521.21    141.06 o
  -2   9   7     2489.20     2646.76    216.81 o
  -1   9   7    14668.20    14269.06    376.40 o
   0   9   7     4504.48     4663.10    252.45 o
   1   9   7    25881.15    26778.23    554.34 o
   2   9   7       37.29      281.01    131.16 o
   3   9   7    14257.82    14487.56    448.21 o
   4   9   7      565.84      442.57    182.09 o
   5   9   7       53.45      379.11    215.36 o
   6   9   7     1426.95     1059.98    248.13 o
   7   9   7     4035.43     4551.46    365.38 o
   8   9   7       36.82      177.58    208.54 o
   9   9   7      807.49      932.22    399.00 o
  10   9   7     3904.34     3896.34    592.06 o
 -10  10   7       39.99       76.71    282.32 o
  -9  10   7     3137.33     2996.89    396.81 o
  -8  10   7     2321.87     2363.63    327.14 o
  -7  10   7       24.67      528.29    256.05 o
  -6  10   7      190.02      479.17    232.88 o
  -5  10   7     3842.28     3440.67    303.41 o
  -4  10   7     4269.49     4003.77    313.23 o
  -3  10   7     9645.35     9443.84    328.99 o
  -2  10   7     4445.54     4428.37    358.39 o
  -1  10   7     1005.29      962.24    199.33 o
   0  10   7     1270.19      950.62    154.61 o
   1  10   7    12128.18    11571.41    324.77 o
   2  10   7      269.84      421.35    145.76 o
   3  10   7      507.92      646.82    187.87 o
   4  10   7     6411.05     5982.33    383.26 o
   5  10   7     2266.01     2082.16    285.62 o
   6  10   7     5175.19     4564.25    598.18 o
   7  10   7     1876.50     1571.40    296.61 o
   8  10   7     1863.72     1678.48    380.25 o
   9  10   7       48.97      492.16    304.78 o
  10  10   7      514.32      689.03    446.22 o
 -10  11   7       26.57      162.22    326.07 o
  -9  11   7       38.02      242.99    293.25 o
  -8  11   7      947.21      920.05    282.99 o
  -7  11   7     4526.73     4464.54    405.55 o
  -6  11   7     3734.96     4016.28    350.70 o
  -5  11   7    17480.88    18109.59    537.66 o
  -4  11   7     7648.06     8081.73    342.22 o
  -3  11   7     1592.77     1111.36    228.93 o
  -2  11   7     1036.73     1341.67    225.19 o
  -1  11   7     8565.09     8632.53    410.75 o
   0  11   7     1538.01     1697.58    260.01 o
   1  11   7     2334.62     2257.94    222.22 o
   2  11   7        1.24      237.63    148.49 o
   3  11   7     2154.82     2257.36    243.30 o
   4  11   7     7308.46     7513.07    347.11 o
   5  11   7     5328.63     5358.60    387.36 o
   6  11   7       50.09      187.35    198.69 o
   7  11   7     1618.03     1772.20    308.13 o
   8  11   7      232.56      334.75    284.19 o
   9  11   7       26.10      296.80    311.44 o
  -9  12   7      119.93      485.63    264.56 o
  -8  12   7       33.99      387.23    270.18 o
  -7  12   7     4625.15     4222.25    601.16 o
  -6  12   7       31.23      276.00    225.83 o
  -5  12   7     1639.93     1841.11    302.04 o
  -4  12   7     2697.71     2797.85    312.76 o
  -3  12   7     4087.44     4093.39    327.12 o
  -2  12   7     4367.15     4473.26    301.89 o
  -1  12   7     1734.92     1805.65    260.87 o
   0  12   7      238.19      469.73    233.90 o
   1  12   7       11.88      416.85    187.52 o
   2  12   7       82.90      384.75    156.69 o
   3  12   7     1510.10     1223.54    237.61 o
   4  12   7      939.91      895.57    210.79 o
   5  12   7     2662.61     2051.55    261.24 o
   6  12   7    10647.70     9897.24    615.34 o
   7  12   7     1287.82     1450.08    321.73 o
   8  12   7     1155.31     1069.81    396.30 o
   9  12   7      513.05      368.78    317.71 o
  -8  13   7     1266.72     1078.83    334.26 o
  -7  13   7     2185.73     1802.14    410.18 o
  -6  13   7      281.49      556.87    423.53 o
  -5  13   7    26655.88    27765.59   1307.48 o
  -4  13   7      339.96      682.50    229.53 o
  -3  13   7        6.08      489.76    229.33 o
  -2  13   7      571.05      597.35    217.54 o
  -1  13   7     1775.87     1869.28    285.22 o
   0  13   7     7465.11     7519.80    403.22 o
   1  13   7     6363.92     6824.84    390.18 o
   2  13   7      196.49      363.29    181.12 o
   3  13   7      492.28      575.66    225.64 o
   4  13   7     1278.68     1504.45    315.93 o
   5  13   7     3900.47     3322.81    331.50 o
   6  13   7     1463.36     1867.10    365.62 o
   7  13   7      422.45      655.74    383.37 o
   8  13   7      169.69      414.69    337.47 o
  -7  14   7      111.53      441.22    410.02 o
  -6  14   7     1499.60     1571.83    413.49 o
  -5  14   7        6.94      298.61    392.12 o
  -4  14   7      968.87      861.75    240.92 o
  -3  14   7     1756.72     1673.04    448.07 o
  -2  14   7      888.33      917.78    266.99 o
  -1  14   7     1296.52     1254.65    218.25 o
   0  14   7     3154.51     3068.74    359.56 o
   1  14   7     3766.73     3631.05    351.36 o
   2  14   7     4805.77     4555.69    367.22 o
   3  14   7     1941.76     1873.41    328.80 o
   4  14   7       72.03      393.79    243.86 o
   5  14   7       48.89      590.82    246.29 o
   6  14   7      201.41      518.10    309.44 o
   7  14   7      193.07      712.02    489.75 o
  -6  15   7      428.98      448.45    288.57 o
  -5  15   7     1141.79     1234.16    388.40 o
  -4  15   7      519.81      445.83    260.07 o
  -3  15   7      940.70     1059.61    300.98 o
  -2  15   7       34.85      389.36    230.57 o
  -1  15   7      617.50      511.86    242.74 o
   0  15   7    12091.58    12768.08    528.35 o
   1  15   7     3375.26     3665.86    408.78 o
   2  15   7        1.84      440.77    259.72 o
   3  15   7       15.98      539.91    295.34 o
   4  15   7      303.69      317.01    187.43 o
   5  15   7     2553.57     1949.39    329.36 o
   6  15   7     2579.69     1900.35    411.06 o
  -5  16   7      196.72      513.45    432.00 o
  -4  16   7      240.95      729.10    367.41 o
  -3  16   7     1209.54      963.45    326.66 o
  -2  16   7     2079.84     2127.93    360.70 o
  -1  16   7        1.51      218.26    239.82 o
   0  16   7     2201.45     1748.76    301.04 o
   1  16   7      324.82      544.40    368.89 o
   2  16   7     2055.88     1873.20    622.81 o
   3  16   7      195.24      334.44    364.09 o
   4  16   7       12.26      294.81    303.36 o
   5  16   7      525.44      562.47    311.82 o
  -3  17   7     4762.01     4013.92    439.07 o
  -2  17   7     1378.14      946.58    315.45 o
  -1  17   7     1342.72      601.33    319.88 o
   0  17   7      206.00      483.59    233.02 o
   1  17   7      186.85      477.18    366.89 o
   2  17   7       31.50      599.91    371.45 o
   3  17   7      310.36      376.37    370.07 o
 -12   0   8     3254.43     3329.41    692.88 o
 -10   0   8      478.50       80.52    413.36 o
  -8   0   8       12.65      316.25    331.03 o
  -6   0   8     2733.33     3218.20    288.33 o
  -4   0   8     5002.28     4711.91    307.37 o
  -2   0   8    21923.59    20324.70   1067.62 o
   0   0   8     7321.38     7174.37    272.06 o
   2   0   8      887.69     1015.68    222.53 o
   4   0   8    41149.53    43332.87   1362.40 o
   6   0   8     5698.30     5774.65    330.80 o
   8   0   8     5751.37     6538.42    414.32 o
  10   0   8     5274.13     4869.17    597.46 o
  12   0   8        6.03      731.42    647.70 o
 -12   1   8      828.36      873.23    323.79 o
 -11   1   8       68.31       51.04    239.99 o
 -10   1   8     8776.37     9687.29    617.46 o
  -9   1   8     4273.99     3577.23   1004.28 o
  -8   1   8      412.16      427.80    158.68 o
  -7   1   8      342.64      529.87    168.54 o
  -6   1   8     2575.10     2545.37    201.81 o
  -5   1   8      875.78     1030.46    172.85 o
  -4   1   8    21021.91    19904.26    573.46 o
  -3   1   8      726.52      716.84     91.72 o
  -2   1   8    10506.02    10728.37    215.17 o
  -1   1   8     2555.76     2444.26    145.77 o
   0   1   8     1632.63     1733.99    123.93 o
   1   1   8     4229.83     4710.47    122.39 o
   2   1   8    19089.43    19656.38    258.27 o
   3   1   8     2834.15     2971.44    156.38 o
   4   1   8    70611.35    73892.20    566.07 o
   5   1   8       86.42      338.20    129.41 o
   6   1   8    20806.89    22266.56    385.38 o
   7   1   8      345.09      467.25    141.45 o
   8   1   8      675.00      669.01    210.19 o
   9   1   8      269.44      556.25    241.05 o
  10   1   8     6030.21     5876.36    387.98 o
  11   1   8       10.62      263.06    343.60 o
  12   1   8      516.47      842.49    426.03 o
 -12   2   8     3477.57     3481.10    463.38 o
 -11   2   8     4819.97     4626.05    686.26 o
 -10   2   8     1181.89     1017.42    358.81 o
  -9   2   8     2055.07     2356.57    428.95 o
  -8   2   8      139.15      274.10    167.43 o
  -7   2   8     1735.76     1639.36    268.71 o
  -6   2   8      921.95     1116.85    207.42 o
  -5   2   8     5412.44     5564.93    209.72 o
  -4   2   8     2428.26     2650.30    123.08 o
  -3   2   8     2109.68     2049.27    114.31 o
  -2   2   8     7400.30     7295.02    193.59 o
  -1   2   8    64324.49    61877.93   1327.25 o
   0   2   8     6041.17     5543.06    156.49 o
   1   2   8    46102.28    47240.23    471.80 o
   2   2   8       30.95      219.14     84.45 o
   3   2   8     5823.97     5832.74    196.04 o
   4   2   8     9761.84    10044.32    251.77 o
   5   2   8       80.97      196.93    120.70 o
   6   2   8     8368.62     8446.01    259.79 o
   7   2   8     2357.48     2016.99    214.36 o
   8   2   8       45.79      411.79    158.05 o
   9   2   8      747.10      575.80    162.47 o
  10   2   8     3139.58     2669.27    347.79 o
  11   2   8     2388.55     2995.03    388.54 o
  12   2   8        2.71      684.07    500.99 o
 -12   3   8      460.50      185.41    371.28 o
 -11   3   8     6183.74     6539.86    731.76 o
 -10   3   8     8126.91     8905.81    728.13 o
  -9   3   8     9115.20     9121.41    431.00 o
  -8   3   8     2164.08     2097.80    297.00 o
  -7   3   8      225.28      313.44    194.05 o
  -6   3   8      735.23      776.21    193.34 o
  -5   3   8       28.57      210.46    125.92 o
  -4   3   8     3437.22     3488.57    166.48 o
  -3   3   8     1036.45     1005.24    128.40 o
  -2   3   8       60.14      172.39     68.12 o
  -1   3   8       74.61      160.82     77.70 o
   0   3   8      880.94     1248.06    102.35 o
   1   3   8     9202.67     9379.05    274.77 o
   2   3   8     9545.17     9614.03    210.57 o
   3   3   8     7999.70     7855.71    331.31 o
   4   3   8      249.77      284.44    100.47 o
   5   3   8    13041.64    12874.58    356.02 o
   6   3   8     1142.96     1129.34    181.86 o
   7   3   8     5278.99     5591.85    309.43 o
   8   3   8     5152.28     4935.49    303.25 o
   9   3   8     1670.44     2022.01    299.02 o
  10   3   8      307.33      521.22    211.47 o
  11   3   8      310.91      407.44    261.82 o
 -12   4   8     2456.51     2337.02    431.47 o
 -11   4   8     2935.61     2789.57    536.61 o
 -10   4   8       37.44      185.67    208.01 o
  -9   4   8      763.47      945.58    247.92 o
  -8   4   8      436.01      399.62    166.40 o
  -7   4   8       54.21      326.54    200.82 o
  -6   4   8     3154.29     3036.85    301.30 o
  -5   4   8     3367.17     3594.34    275.41 o
  -4   4   8      575.39      489.19    136.14 o
  -3   4   8     6673.34     6687.95    264.05 o
  -2   4   8        6.55      144.87     59.00 o
  -1   4   8    19053.22    19180.16    382.69 o
   0   4   8    15137.55    14675.54    208.64 o
   1   4   8     5844.76     5387.69    265.50 o
   2   4   8     8326.29     8527.11    271.20 o
   3   4   8    10234.19    10698.01    321.86 o
   4   4   8     1556.65     1866.17    209.05 o
   5   4   8      457.80      588.47    165.42 o
   6   4   8     7116.36     7384.32    473.66 o
   7   4   8        2.40      306.93    157.29 o
   8   4   8       17.43      217.35    158.12 o
   9   4   8     1928.76     1958.58    268.82 o
  10   4   8        2.29      229.90    223.06 o
  11   4   8       65.07      617.71    237.76 o
 -12   5   8       87.24      348.42    388.44 o
 -11   5   8     2469.60     2742.49    509.30 o
 -10   5   8     1404.51     1385.00    321.34 o
  -9   5   8     1383.27     1329.13    286.83 o
  -8   5   8      745.36      717.23    218.34 o
  -7   5   8      316.20      531.10    207.87 o
  -6   5   8     4118.08     4395.03    308.57 o
  -5   5   8     7313.00     7746.71    350.57 o
  -4   5   8    13551.94    13383.71    375.67 o
  -3   5   8     4925.15     5545.76    279.18 o
  -2   5   8     4230.01     4069.80    135.42 o
  -1   5   8       42.25      280.45     88.05 o
   0   5   8     6607.31     6680.55    169.65 o
   1   5   8    25997.63    27206.02    492.15 o
   2   5   8    18720.57    18338.95    356.82 o
   3   5   8     2854.13     2960.06    203.77 o
   4   5   8     1477.46     1249.54    216.38 o
   5   5   8    17129.88    18121.67    486.02 o
   6   5   8     1784.22     1806.89    234.89 o
   7   5   8     2157.72     2116.38    266.54 o
   8   5   8     6294.98     5970.36    338.10 o
   9   5   8       14.75      375.50    193.54 o
  10   5   8      782.04      844.30    258.02 o
  11   5   8      228.26      184.50    207.48 o
 -11   6   8       52.15      351.21    254.42 o
 -10   6   8     6481.15     6895.04    453.82 o
  -9   6   8      378.35      434.30    242.48 o
  -8   6   8     1016.14      955.48    184.96 o
  -7   6   8        2.92      254.95    146.89 o
  -6   6   8     1572.41     1381.98    211.82 o
  -5   6   8     7127.10     7091.38    521.91 o
  -4   6   8    15558.48    15135.26    536.40 o
  -3   6   8    15174.79    15953.67    473.63 o
  -2   6   8     3372.54     3337.57    223.96 o
  -1   6   8        1.98      303.63    103.90 o
   0   6   8     8576.61     8892.78    240.95 o
   1   6   8     1585.46     1643.65    165.93 o
   2   6   8       63.98      360.96    122.68 o
   3   6   8     1366.76     1279.43    204.31 o
   4   6   8       10.61      303.19    171.75 o
   5   6   8      529.64      367.72    143.82 o
   6   6   8    12098.34    12838.14    380.17 o
   7   6   8      580.33      673.57    221.14 o
   8   6   8      540.09      564.47    217.32 o
   9   6   8      495.65      354.85    176.36 o
  10   6   8     4292.10     3956.32    408.56 o
  11   6   8      397.25      185.25    290.65 o
 -11   7   8     1373.46     1236.52    304.04 o
 -10   7   8     1718.91     1294.12    254.68 o
  -9   7   8      215.21      448.98    207.56 o
  -8   7   8    18308.89    18734.39    483.30 o
  -7   7   8      405.39      511.40    181.98 o
  -6   7   8     2438.87     2522.38    372.60 o
  -5   7   8     8327.43     8787.85    409.28 o
  -4   7   8      952.91     1146.25    185.77 o
  -3   7   8      101.03      233.97    124.10 o
  -2   7   8      821.55      808.80    152.83 o
  -1   7   8        1.23      326.03    158.00 o
   0   7   8    32585.49    32937.62    636.46 o
   1   7   8     1510.28     1704.88    234.17 o
   2   7   8      481.02      659.96    164.92 o
   3   7   8     6773.09     6878.28    272.79 o
   4   7   8        1.93      199.76    122.02 o
   5   7   8     6344.72     6208.82    306.84 o
   6   7   8       24.08      205.66    124.74 o
   7   7   8       72.96      239.33    164.77 o
   8   7   8       77.45      334.59    211.12 o
   9   7   8        4.12      725.08    344.02 o
  10   7   8     4622.29     5167.59    446.08 o
  11   7   8      803.99      437.62    394.02 o
 -11   8   8        1.78      307.93    259.87 o
 -10   8   8     3960.14     4095.03    515.88 o
  -9   8   8      136.96      613.73    250.79 o
  -8   8   8     1230.78     1005.75    215.63 o
  -7   8   8     6842.50     6430.25    345.20 o
  -6   8   8       30.74      350.99    174.24 o
  -5   8   8      815.49     1130.35    227.70 o
  -4   8   8     6259.82     6361.48    482.46 o
  -3   8   8      182.27      307.43    167.04 o
  -2   8   8    15374.67    14843.40    623.74 o
  -1   8   8     1098.91     1256.51    178.36 o
   0   8   8    11608.00    12055.96    369.26 o
   1   8   8      899.77      782.44    163.02 o
   2   8   8     3421.86     3783.63    335.50 o
   3   8   8     2145.96     2249.92    284.83 o
   4   8   8      786.33      876.54    208.33 o
   5   8   8        6.71      349.37    191.93 o
   6   8   8       31.91      302.57    187.33 o
   7   8   8     3371.49     3405.71    335.03 o
   8   8   8     1127.76      715.44    206.46 o
   9   8   8       13.05      369.31    291.59 o
  10   8   8     6612.89     7106.75    483.36 o
 -10   9   8     2386.26     2138.82    313.52 o
  -9   9   8       36.80      426.15    238.87 o
  -8   9   8     7353.35     7535.16    371.85 o
  -7   9   8      427.85      529.38    185.88 o
  -6   9   8     5125.92     5042.76    307.09 o
  -5   9   8     1743.47     1565.78    233.29 o
  -4   9   8        4.27      460.60    197.84 o
  -3   9   8     9154.27     8904.07    308.46 o
  -2   9   8     4623.74     4465.51    279.91 o
  -1   9   8     2571.96     2732.52    266.48 o
   0   9   8     4603.48     4911.85    364.81 o
   1   9   8      535.70      676.99    182.12 o
   2   9   8     2425.37     2495.59    241.02 o
   3   9   8      274.38      284.08    152.75 o
   4   9   8       25.59      256.28    150.72 o
   5   9   8      248.63      442.84    217.95 o
   6   9   8     1320.92     1410.79    307.52 o
   7   9   8     1706.10     1419.09    278.18 o
   8   9   8        3.14      127.01    266.14 o
   9   9   8      570.61      528.94    293.73 o
  10   9   8     2376.46     2494.55    729.93 o
 -10  10   8      104.22      428.26    309.38 o
  -9  10   8      109.63      345.70    242.33 o
  -8  10   8        0.66      326.23    194.19 o
  -7  10   8     1575.54     1520.66    320.70 o
  -6  10   8     5837.87     5418.35    435.62 o
  -5  10   8     3563.39     3550.23    347.92 o
  -4  10   8     8038.41     7363.43    354.68 o
  -3  10   8     1933.01     1665.12    265.72 o
  -2  10   8     3908.82     3953.81    281.39 o
  -1  10   8      932.38      839.47    242.15 o
   0  10   8    26371.88    26280.28    563.90 o
   1  10   8      885.82     1169.13    220.62 o
   2  10   8     1609.43     1790.09    248.58 o
   3  10   8     5358.82     5263.57    272.33 o
   4  10   8     3762.23     3928.11    331.86 o
   5  10   8     2752.40     2484.02    281.60 o
   6  10   8        6.02      265.59    217.83 o
   7  10   8     4755.89     4997.99    391.26 o
   8  10   8      640.48      420.56    238.28 o
   9  10   8        2.71      221.51    350.59 o
  -9  11   8      194.67      606.67    337.61 o
  -8  11   8      186.71      746.35    292.59 o
  -7  11   8     3399.60     3405.41    402.27 o
  -6  11   8     9376.83     9976.88    449.58 o
  -5  11   8     2991.76     2899.67    318.53 o
  -4  11   8       38.09      565.79    253.70 o
  -3  11   8     3350.48     3155.53    315.21 o
  -2  11   8     5858.19     5917.79    360.65 o
  -1  11   8     2734.88     2610.82    270.50 o
   0  11   8      478.20      975.27    297.81 o
   1  11   8       12.90      251.34    147.65 o
   2  11   8     2444.87     2549.04    244.19 o
   3  11   8      943.28     1075.44    212.20 o
   4  11   8      695.46      586.88    165.32 o
   5  11   8     4979.61     5191.87    369.04 o
   6  11   8     3539.33     3853.84    365.06 o
   7  11   8     8927.58     9102.22    485.75 o
   8  11   8       62.17      314.58    293.60 o
   9  11   8      766.42      779.83    379.09 o
  -9  12   8      373.15      815.62    317.04 o
  -8  12   8     1047.97     1247.49    329.89 o
  -7  12   8       31.58      227.96    228.23 o
  -6  12   8     1043.44      980.82    253.50 o
  -5  12   8     3794.84     4182.85    383.74 o
  -4  12   8    29458.91    29284.20    653.99 o
  -3  12   8      131.10      224.79    182.30 o
  -2  12   8      371.85      574.78    201.54 o
  -1  12   8     7842.98     8175.93    454.99 o
   0  12   8     3485.06     3597.23    334.22 o
   1  12   8        7.82      337.99    181.36 o
   2  12   8      614.72      662.77    181.00 o
   3  12   8     1457.08     1487.25    240.92 o
   4  12   8     2077.96     1916.35    259.22 o
   5  12   8        9.90      281.30    211.78 o
   6  12   8      151.92      476.44    224.83 o
   7  12   8      619.17      878.00    408.20 o
   8  12   8      697.94      609.09    361.06 o
  -8  13   8      235.87      629.68    312.93 o
  -7  13   8      197.44       55.28    355.14 o
  -6  13   8    11723.98    12440.12    534.60 o
  -5  13   8      705.02      606.02    292.35 o
  -4  13   8      278.58      194.14    214.58 o
  -3  13   8     1564.53     1231.11    205.00 o
  -2  13   8     4007.84     3899.03    344.31 o
  -1  13   8      339.45      699.62    221.00 o
   0  13   8      439.22      416.50    229.80 o
   1  13   8     1010.71     1327.59    298.89 o
   2  13   8       61.27      141.59    203.57 o
   3  13   8       38.46      482.56    184.86 o
   4  13   8     2317.28     1504.49    530.30 o
   5  13   8     5938.45     4970.12    417.26 o
   6  13   8     1355.33     1284.68    341.95 o
   7  13   8        1.12      258.76    299.37 o
   8  13   8        2.71      470.01    377.60 o
  -7  14   8      233.10      474.92    318.55 o
  -6  14   8      711.04      574.92    329.16 o
  -5  14   8       56.23      274.82    286.99 o
  -4  14   8    11398.21    11863.66    546.39 o
  -3  14   8      277.47      198.85    182.11 o
  -2  14   8      109.35      522.26    231.61 o
  -1  14   8      605.10      605.69    235.73 o
   0  14   8     3979.38     3692.31    377.01 o
   1  14   8     6935.41     6831.68    405.64 o
   2  14   8     8728.11     9467.25    464.88 o
   3  14   8     1052.52      636.14    244.10 o
   4  14   8      297.28      197.62    266.40 o
   5  14   8     2687.96     2229.47    351.14 o
   6  14   8       69.35      350.75    282.72 o
   7  14   8     1206.06     1277.66    438.02 o
  -6  15   8      919.90      842.55    425.47 o
  -5  15   8       42.37      170.14    362.13 o
  -4  15   8      988.34     1027.74    378.38 o
  -3  15   8      109.60      391.40    227.70 o
  -2  15   8     2607.62     2352.60    285.32 o
  -1  15   8     1693.17     1424.70    245.07 o
   0  15   8        3.72      355.86    218.25 o
   1  15   8     2633.28     2594.60    362.03 o
   2  15   8       21.19      379.72    344.90 o
   3  15   8       52.02      422.40    314.73 o
   4  15   8     1489.09      979.08    239.27 o
   5  15   8      117.74      563.33    300.58 o
   6  15   8     1285.47     1184.92    388.36 o
  -5  16   8       17.35      171.14    330.03 o
  -4  16   8      407.85      322.39    256.77 o
  -3  16   8       18.33      529.39    326.29 o
  -2  16   8     1566.78     1309.02    273.61 o
  -1  16   8      131.64      541.01    249.07 o
   0  16   8     1375.87     1109.12    233.73 o
   1  16   8     1864.83     1713.15    337.93 o
   2  16   8      260.43      374.61    318.42 o
   3  16   8       29.21      778.99    349.74 o
   4  16   8      730.58      450.33    302.92 o
  -3  17   8     2749.62     2058.70    348.29 o
  -2  17   8      198.70      350.83    329.91 o
  -1  17   8     1477.36      878.05    235.79 o
   0  17   8       90.89      515.10    231.85 o
   1  17   8     1610.49     1216.79    386.65 o
   2  17   8      118.63      211.90    357.95 o
 -11   0   9       33.92      631.08    534.26 o
  -9   0   9     2339.16     2179.07    503.86 o
  -7   0   9    53096.36    56334.39   1359.80 o
  -5   0   9       68.16      306.84    123.45 o
  -3   0   9    16347.86    15848.73    834.52 o
  -1   0   9     8572.16     8980.68    364.49 o
   1   0   9    14770.45    14823.83    279.04 o
   3   0   9      697.08      913.06    232.96 o
   5   0   9    78730.45    84492.64   3522.58 o
   7   0   9      175.59      408.40    235.61 o
   9   0   9     1040.73     1242.08    495.41 o
  11   0   9     3114.04     4021.55    803.33 o
 -12   1   9      589.61     1148.18    443.55 o
 -11   1   9     6304.79     7064.83    544.69 o
 -10   1   9     1993.31     2139.21    419.67 o
  -9   1   9      155.54      136.45    265.58 o
  -8   1   9      142.12      348.65    217.56 o
  -7   1   9      808.47      845.98    184.48 o
  -6   1   9       27.21      302.22    110.73 o
  -5   1   9     2145.92     2202.67    177.05 o
  -4   1   9     4136.79     4534.04    180.11 o
  -3   1   9     5061.44     4960.38    163.53 o
  -2   1   9    31232.33    30176.00    594.78 o
  -1   1   9     2169.25     2212.17    135.55 o
   0   1   9    21641.84    21785.06    329.06 o
   1   1   9    13776.88    12571.83    184.13 o
   2   1   9     3717.36     3684.54    158.94 o
   3   1   9    20326.50    21911.55    334.60 o
   4   1   9     1348.75     1282.57    148.90 o
   5   1   9     5662.73     5635.31    260.50 o
   6   1   9        3.70      286.37    128.11 o
   7   1   9      202.42      361.00    156.59 o
   8   1   9      101.79      393.30    219.59 o
   9   1   9    13658.88    14622.08    479.81 o
  10   1   9      464.60      719.40    353.82 o
  11   1   9      635.72      918.57    444.52 o
 -12   2   9      928.42      731.89    392.55 o
 -11   2   9        5.73      725.63    322.73 o
 -10   2   9      598.04      809.72    371.53 o
  -9   2   9     5758.14     6604.98    518.27 o
  -8   2   9     3344.42     3211.67    305.85 o
  -7   2   9    10358.70    10733.71    393.60 o
  -6   2   9      131.72      281.18    141.84 o
  -5   2   9      213.38      411.00    136.84 o
  -4   2   9      121.70      268.26     94.48 o
  -3   2   9      519.72      489.85     84.35 o
  -2   2   9    40788.35    40103.92    764.35 o
  -1   2   9     2082.73     2351.04    188.58 o
   0   2   9     4971.65     5293.41    159.09 o
   1   2   9       12.85      212.38     65.34 o
   2   2   9     7960.26     8798.14    248.42 o
   3   2   9     3567.09     3918.11    190.61 o
   4   2   9     5823.59     5770.23    224.90 o
   5   2   9    11975.88    12524.14    306.86 o
   6   2   9       55.19      352.72    195.48 o
   7   2   9        8.54      318.44    186.81 o
   8   2   9      428.57      559.08    240.71 o
   9   2   9     2209.13     2321.31    293.12 o
  10   2   9      613.09      611.00    240.27 o
  11   2   9      471.75      302.39    408.62 o
 -12   3   9     6129.95     7201.17    667.54 o
 -11   3   9     5296.11     5264.15    744.50 o
 -10   3   9     7137.82     7940.23    556.25 o
  -9   3   9     1231.63      921.44    231.54 o
  -8   3   9       19.58      377.90    181.69 o
  -7   3   9       78.71      252.95    162.55 o
  -6   3   9     5184.40     5361.43    314.93 o
  -5   3   9     2323.45     2202.36    228.77 o
  -4   3   9      102.72      188.60     75.83 o
  -3   3   9     4763.92     5126.07    358.04 o
  -2   3   9    42865.92    41772.81   1262.50 o
  -1   3   9     4610.10     4800.95    218.45 o
   0   3   9    61653.57    59352.76   1006.32 o
   1   3   9     5616.28     5537.78    170.27 o
   2   3   9     7954.61     7772.78    219.80 o
   3   3   9       16.53      177.70     88.69 o
   4   3   9      182.10      202.82    120.92 o
   5   3   9      556.28      770.29    194.26 o
   6   3   9     6913.48     7610.89    322.08 o
   7   3   9     3396.28     3852.92    285.35 o
   8   3   9      556.64      550.77    204.55 o
   9   3   9     2271.15     1991.01    297.09 o
  10   3   9     1980.57     1989.14    314.69 o
  11   3   9       19.54      423.33    270.04 o
 -12   4   9      617.71      893.80    448.21 o
 -11   4   9      104.54      363.18    305.30 o
 -10   4   9      146.06      483.27    399.85 o
  -9   4   9     5240.54     5312.53    354.47 o
  -8   4   9      139.34      211.34    154.66 o
  -7   4   9      519.43      471.46    170.64 o
  -6   4   9     3299.65     3692.53    323.81 o
  -5   4   9     1972.56     2306.88    292.94 o
  -4   4   9     1839.86     2080.67    249.77 o
  -3   4   9     5567.40     5469.45    254.52 o
  -2   4   9    15617.22    15348.06    279.17 o
  -1   4   9     4818.34     4932.02    264.32 o
   0   4   9      152.38      287.33     82.39 o
   1   4   9      766.87      596.87    167.13 o
   2   4   9     8016.82     8451.06    309.93 o
   3   4   9    11052.05    11585.58    360.66 o
   4   4   9     7690.20     7964.15    293.26 o
   5   4   9      519.93      496.31    139.88 o
   6   4   9     3049.49     3056.89    278.05 o
   7   4   9     1586.39     1759.23    243.19 o
   8   4   9     4140.14     3933.70    295.89 o
   9   4   9     3064.85     3486.71    386.01 o
  10   4   9      291.22      332.88    214.75 o
  11   4   9      358.97      734.93    278.34 o
 -11   5   9     4422.97     4574.72    539.01 o
 -10   5   9      181.31      208.29    264.60 o
  -9   5   9     4036.70     3664.15    365.59 o
  -8   5   9     1040.28     1142.46    285.55 o
  -7   5   9      293.75      277.76    174.73 o
  -6   5   9     4021.33     4289.23    340.98 o
  -5   5   9     7438.02     7868.07    356.34 o
  -4   5   9      554.94      529.24    194.67 o
  -3   5   9     6215.78     6070.08    243.77 o
  -2   5   9      949.84      944.10    140.18 o
  -1   5   9     8729.47     8794.37    190.34 o
   0   5   9     7540.11     7953.24    183.72 o
   1   5   9     2114.45     2021.20    223.26 o
   2   5   9      451.79      379.52    166.34 o
   3   5   9     1960.73     2044.63    206.02 o
   4   5   9    14987.90    15263.66    358.70 o
   5   5   9      184.25      322.16    137.65 o
   6   5   9      555.26      639.55    180.66 o
   7   5   9     9163.25     9076.61    348.61 o
   8   5   9       20.22      310.18    158.17 o
   9   5   9     1350.14     1419.11    272.69 o
  10   5   9     1328.45     1238.36    257.35 o
  11   5   9      437.19      463.12    258.91 o
 -11   6   9      760.04      399.47    276.78 o
 -10   6   9       62.65      340.98    229.87 o
  -9   6   9      196.47      217.04    217.33 o
  -8   6   9     1452.80     1545.37    282.44 o
  -7   6   9       47.37      399.31    201.09 o
  -6   6   9    23105.25    23879.18    561.47 o
  -5   6   9     5515.14     5709.28    311.84 o
  -4   6   9    14532.57    14775.67    417.08 o
  -3   6   9     1514.25     1587.18    203.06 o
  -2   6   9      114.82      292.37    118.24 o
  -1   6   9     2339.27     2237.57    141.17 o
   0   6   9      926.13      978.07    163.48 o
   1   6   9       95.53      294.14    126.04 o
   2   6   9     2534.41     2619.37    205.90 o
   3   6   9     4960.50     4837.96    299.07 o
   4   6   9     4759.56     4918.19    272.71 o
   5   6   9     5495.10     5230.30    288.59 o
   6   6   9     6977.98     6636.81    315.31 o
   7   6   9      661.51      906.49    193.97 o
   8   6   9       48.05      275.17    189.86 o
   9   6   9      340.62      358.33    232.78 o
  10   6   9       18.77      281.38    222.08 o
  11   6   9      654.50      790.77    337.08 o
 -11   7   9       24.77      481.02    304.44 o
 -10   7   9       19.44      324.63    294.28 o
  -9   7   9    19070.83    20225.28    629.20 o
  -8   7   9      120.90      391.78    207.23 o
  -7   7   9        3.89      182.61    134.18 o
  -6   7   9     3456.80     3269.11    268.63 o
  -5   7   9     4676.55     4765.22    325.31 o
  -4   7   9     1985.89     1904.20    222.66 o
  -3   7   9    17389.13    16961.71    562.89 o
  -2   7   9      215.40      334.83    129.71 o
  -1   7   9    30958.61    31341.85    903.29 o
   0   7   9       46.01      371.62    160.69 o
   1   7   9     5717.83     6177.48    265.35 o
   2   7   9    13113.82    13144.26    342.83 o
   3   7   9     1075.58     1047.82    210.14 o
   4   7   9     2448.35     2471.77    244.90 o
   5   7   9     3337.84     3368.80    280.26 o
   6   7   9      313.59      531.35    219.16 o
   7   7   9     5822.28     5838.48    377.47 o
   8   7   9      894.25      670.63    239.66 o
   9   7   9      576.61      571.78    290.69 o
  10   7   9     2330.02     1974.06    442.08 o
 -10   8   9        3.91      329.99    238.13 o
  -9   8   9     1902.99     1862.83    315.37 o
  -8   8   9       88.62      181.57    215.49 o
  -7   8   9      280.88      317.24    151.55 o
  -6   8   9    11234.07    10402.96    472.73 o
  -5   8   9     3468.96     3353.94    334.37 o
  -4   8   9      811.10      725.20    167.06 o
  -3   8   9     7654.94     7515.58    303.34 o
  -2   8   9       21.31      302.64    146.26 o
  -1   8   9     1167.88     1455.04    199.74 o
   0   8   9     3120.56     3255.19    201.07 o
   1   8   9      134.42      377.15    150.69 o
   2   8   9     2712.53     2609.29    274.35 o
   3   8   9     8603.88     8768.82    407.57 o
   4   8   9      740.91      714.81    214.13 o
   5   8   9     3154.70     3000.67    344.78 o
   6   8   9     1325.18     1146.88    242.34 o
   7   8   9       23.64      364.58    201.38 o
   8   8   9       23.95      123.93    232.40 o
   9   8   9     3231.34     3314.65    386.52 o
  10   8   9        0.17      220.67    315.87 o
 -10   9   9       50.24      490.99    250.57 o
  -9   9   9     3607.80     3704.61    334.66 o
  -8   9   9       65.19      394.06    200.89 o
  -7   9   9      298.45      631.61    201.77 o
  -6   9   9    18083.96    17207.05    712.89 o
  -5   9   9        0.50      384.17    174.24 o
  -4   9   9     1910.96     2009.51    287.44 o
  -3   9   9     1757.76     1832.25    264.45 o
  -2   9   9     1835.68     2044.31    261.93 o
  -1   9   9    46535.43    46605.07    865.05 o
   0   9   9     1975.16     1955.81    183.58 o
   1   9   9    19071.73    20317.12    672.57 o
   2   9   9     2022.29     2213.79    251.23 o
   3   9   9      352.96      414.87    195.57 o
   4   9   9     3912.64     4119.24    337.55 o
   5   9   9     2050.49     2218.67    304.00 o
   6   9   9     3777.79     3712.68    351.26 o
   7   9   9       13.94      407.36    219.47 o
   8   9   9      272.78      343.64    263.64 o
   9   9   9      567.17      465.29    276.50 o
  10   9   9      244.13      645.04    718.71 o
 -10  10   9     1078.19     1286.81    282.79 o
  -9  10   9      526.82      489.34    233.63 o
  -8  10   9      146.72      642.75    230.94 o
  -7  10   9      837.81      900.24    235.71 o
  -6  10   9     1430.14     1407.88    306.80 o
  -5  10   9     8531.84     8271.31    416.73 o
  -4  10   9     3065.63     3002.90    385.63 o
  -3  10   9     1649.76     1438.44    196.80 o
  -2  10   9       17.92      305.93    150.14 o
  -1  10   9     5456.34     5504.37    295.85 o
   0  10   9       44.64      189.62    165.18 o
   1  10   9     1728.67     1662.30    221.87 o
   2  10   9     1985.73     2041.11    254.78 o
   3  10   9     4269.94     4392.18    284.88 o
   4  10   9      674.26      801.28    229.80 o
   5  10   9     5807.51     6040.99    381.18 o
   6  10   9      957.94      826.87    261.88 o
   7  10   9     1137.82     1365.91    306.73 o
   8  10   9     1313.93     1185.32    279.18 o
   9  10   9     1224.10      860.85    304.28 o
  -9  11   9      434.11      223.76    331.93 o
  -8  11   9       39.70      430.17    245.30 o
  -7  11   9     1701.48     1435.55    354.67 o
  -6  11   9      652.14      787.77    266.91 o
  -5  11   9       90.05      680.24    321.94 o
  -4  11   9       66.68      303.97    195.07 o
  -3  11   9     2682.06     2696.08    271.63 o
  -2  11   9     7597.63     7620.75    400.81 o
  -1  11   9     8081.29     7870.70    355.34 o
   0  11   9      238.15      232.02    150.69 o
   1  11   9     1316.96     1052.92    224.90 o
   2  11   9     1100.38     1090.13    204.39 o
   3  11   9      886.41      780.57    195.05 o
   4  11   9     1044.04      857.06    168.79 o
   5  11   9      143.41      500.35    252.92 o
   6  11   9     9914.28     9774.58    492.29 o
   7  11   9      144.25      321.47    258.37 o
   8  11   9     1608.76     1304.53    323.33 o
   9  11   9       83.00      257.77    494.23 o
  -8  12   9      192.35      246.05    291.08 o
  -7  12   9      112.19      317.61    258.12 o
  -6  12   9     6656.72     6474.77    557.36 o
  -5  12   9    24797.43    26174.58   1212.21 o
  -4  12   9     7830.39     8305.50    432.77 o
  -3  12   9      369.32      441.30    181.98 o
  -2  12   9      192.06      588.68    217.12 o
  -1  12   9     1391.44     1401.47    259.83 o
   0  12   9      336.13      526.97    179.74 o
   1  12   9    10738.56    10938.29    475.42 o
   2  12   9     1000.16     1069.53    211.37 o
   3  12   9      362.13      379.84    202.89 o
   4  12   9     7260.34     7458.98    366.84 o
   5  12   9     1729.80     1674.90    335.59 o
   6  12   9     2435.26     2303.84    359.17 o
   7  12   9      701.54      946.38    298.54 o
   8  12   9       46.53      160.79    253.39 o
  -8  13   9        0.03      286.39    387.64 o
  -7  13   9     3721.96     3609.12    564.32 o
  -6  13   9      147.11      368.92    295.38 o
  -5  13   9     2103.65     1578.14    281.19 o
  -4  13   9        0.81      294.05    258.02 o
  -3  13   9     6988.55     6394.08    635.12 o
  -2  13   9     1098.59     1257.35    259.09 o
  -1  13   9        3.58      195.87    170.57 o
   0  13   9     1490.36     1529.76    233.12 o
   1  13   9    12490.73    11909.67    474.94 o
   2  13   9      131.40      403.85    201.94 o
   3  13   9     2518.72     2105.62    265.30 o
   4  13   9       28.06      394.07    238.37 o
   5  13   9       69.78      347.65    267.64 o
   6  13   9       13.85      314.54    261.91 o
   7  13   9      695.36      702.08    284.48 o
  -7  14   9     2816.05     2517.21    574.51 o
  -6  14   9     1532.24     1479.20    407.06 o
  -5  14   9     3942.47     3744.54    385.55 o
  -4  14   9      507.39      716.96    247.71 o
  -3  14   9     1198.96     1021.26    240.24 o
  -2  14   9      397.61      697.83    225.70 o
  -1  14   9      592.59      539.50    217.02 o
   0  14   9      819.99      887.11    247.18 o
   1  14   9    10320.82    10388.38    511.09 o
   2  14   9       10.49      498.66    249.84 o
   3  14   9      223.53      556.37    272.39 o
   4  14   9     1582.64     1513.66    293.90 o
   5  14   9      530.01      669.60    316.39 o
   6  14   9      671.79     1178.66    363.73 o
  -6  15   9       44.13      254.30    320.40 o
  -5  15   9      106.70      254.20    436.29 o
  -4  15   9        2.33      342.41    225.51 o
  -3  15   9     4386.41     4429.82    381.32 o
  -2  15   9     1597.87     1422.49    233.21 o
  -1  15   9      572.64      612.80    212.80 o
   0  15   9     3858.62     3927.71    363.80 o
   1  15   9     2257.08     2199.53    338.08 o
   2  15   9       27.48      364.62    244.71 o
   3  15   9       15.88      375.11    299.25 o
   4  15   9       31.33      475.21    362.62 o
   5  15   9     1306.30     1389.65    312.63 o
  -4  16   9     1196.34     1450.80    377.63 o
  -3  16   9     1420.60     1371.67    261.64 o
  -2  16   9       16.75      266.35    233.59 o
  -1  16   9     1842.83     1522.69    311.62 o
   0  16   9       51.01      553.14    274.13 o
   1  16   9       22.76      494.16    286.28 o
   2  16   9       87.79      961.49    422.16 o
   3  16   9        9.46      434.63    377.83 o
   4  16   9      141.13      393.26    407.92 o
  -1  17   9      958.26     1201.28    309.13 o
   0  17   9      504.73      543.02    225.03 o
   1  17   9      194.74      592.66    454.92 o
 -12   0  10       17.09      523.41    702.00 o
 -10   0  10     6959.08     6242.44    717.50 o
  -8   0  10    18226.34    21314.89    992.90 o
  -6   0  10      130.65      290.73    178.83 o
  -4   0  10      575.85      521.95    126.77 o
  -2   0  10    16860.68    16073.14    510.37 o
   0   0  10      203.16      240.84    110.97 o
   2   0  10     2848.24     3023.94    177.94 o
   4   0  10    26891.86    28981.01    605.99 o
   6   0  10     2510.70     2323.57    710.58 o
   8   0  10     2413.12     2666.39    559.04 o
  10   0  10    21372.14    21420.28   1099.45 o
 -12   1  10     1628.80     1293.20    378.71 o
 -11   1  10      625.58      244.70    379.84 o
 -10   1  10       15.06      347.33    357.66 o
  -9   1  10      467.17      577.17    272.17 o
  -8   1  10     2437.64     2661.03    445.21 o
  -7   1  10      331.94      596.88    173.78 o
  -6   1  10    36272.85    37125.39    606.44 o
  -5   1  10      302.57      455.18    116.84 o
  -4   1  10      515.15      634.00    144.92 o
  -3   1  10    11912.89    11580.97    420.11 o
  -2   1  10      298.28      407.94    118.98 o
  -1   1  10    17851.65    17471.78    276.34 o
   0   1  10     6496.96     6678.81    247.35 o
   1   1  10      925.14      997.97    109.89 o
   2   1  10    10020.60    10389.71    179.95 o
   3   1  10     4633.68     4875.60    224.31 o
   4   1  10     1348.06     1176.20    150.00 o
   5   1  10     9052.92     8660.40    285.37 o
   6   1  10     6350.61     6349.33    334.06 o
   7   1  10       50.42      281.10    178.33 o
   8   1  10      365.07      641.53    224.86 o
   9   1  10      480.39      468.26    363.94 o
  10   1  10      259.45      558.79    365.73 o
  11   1  10      546.14      642.20    488.05 o
 -12   2  10        2.75      249.38    404.40 o
 -11   2  10      765.16     1295.78    377.23 o
 -10   2  10     5518.67     5966.43    746.25 o
  -9   2  10     2487.49     2509.09    398.46 o
  -8   2  10     3253.72     3242.54    284.77 o
  -7   2  10     1109.11     1068.77    245.65 o
  -6   2  10       35.82      206.46    140.00 o
  -5   2  10      101.91      268.50    111.51 o
  -4   2  10      913.47      895.27    143.04 o
  -3   2  10      655.97      562.08    110.71 o
  -2   2  10     5456.48     5050.05    182.89 o
  -1   2  10    58368.89    56576.44   1259.71 o
   0   2  10     3373.72     3370.68    152.21 o
   1   2  10    16545.23    16038.95    203.35 o
   2   2  10      182.58      389.00    118.90 o
   3   2  10     1287.91     1690.48    212.59 o
   4   2  10    10767.19    11317.03    292.87 o
   5   2  10     2067.31     1990.80    261.59 o
   6   2  10     1015.63      950.27    257.47 o
   7   2  10       82.28      254.64    182.27 o
   8   2  10      386.62      263.87    190.02 o
   9   2  10      963.95     1216.55    280.86 o
  10   2  10     3751.86     3337.29    509.02 o
  11   2  10      329.42      813.94    387.35 o
 -11   3  10       91.15      464.71    435.72 o
 -10   3  10       92.93      384.15    287.51 o
  -9   3  10      514.54      344.85    282.86 o
  -8   3  10     3168.91     3114.63    304.14 o
  -7   3  10     6300.55     6486.07    364.29 o
  -6   3  10     5928.00     5898.14    314.86 o
  -5   3  10      483.97      581.89    166.59 o
  -4   3  10     7176.59     6928.87    212.29 o
  -3   3  10    18508.55    18800.37    370.70 o
  -2   3  10     5215.24     5383.48    180.15 o
  -1   3  10    55504.28    54303.59    977.39 o
   0   3  10      937.35      878.98    109.95 o
   1   3  10     4368.74     4855.21    192.66 o
   2   3  10      276.42      478.50    140.36 o
   3   3  10     2644.21     3064.71    280.13 o
   4   3  10     1497.64     1781.36    222.97 o
   5   3  10    14103.66    14598.91    437.14 o
   6   3  10     6509.52     6514.97    362.30 o
   7   3  10     1110.24     1151.91    235.82 o
   8   3  10     6736.60     7356.49    429.49 o
   9   3  10     6028.18     6003.22    418.00 o
  10   3  10     2697.30     2840.83    584.87 o
  11   3  10      591.40      982.09    463.94 o
 -11   4  10     2408.04     2749.81    491.27 o
 -10   4  10     8902.71     9895.05    673.70 o
  -9   4  10      339.68      449.14    227.91 o
  -8   4  10      546.45      730.81    237.35 o
  -7   4  10      878.69      790.35    222.34 o
  -6   4  10     1635.79     1441.23    220.51 o
  -5   4  10     2401.77     2872.28    331.52 o
  -4   4  10     6326.89     6503.25    272.69 o
  -3   4  10      224.78      281.40    110.69 o
  -2   4  10     5744.96     5860.61    237.13 o
  -1   4  10    14352.29    14305.38    250.55 o
   0   4  10     1620.65     1680.89    113.01 o
   1   4  10     1786.96     1675.32    182.01 o
   2   4  10      345.55      554.23    203.74 o
   3   4  10     1015.51      962.28    188.78 o
   4   4  10       32.10      319.39    165.98 o
   5   4  10     1092.48      819.11    175.06 o
   6   4  10      853.35      871.84    264.07 o
   7   4  10       47.41      278.10    176.63 o
   8   4  10     2488.64     2625.51    288.77 o
   9   4  10        8.67      244.34    219.58 o
  10   4  10       23.09      593.22    268.88 o
  11   4  10      548.89      201.30    272.59 o
 -11   5  10        2.77      523.22    350.45 o
 -10   5  10     2058.15     1826.23    308.06 o
  -9   5  10      217.88      408.84    197.70 o
  -8   5  10     6819.62     6809.97    393.38 o
  -7   5  10     9567.83     9899.04    431.88 o
  -6   5  10      446.13      380.15    165.93 o
  -5   5  10     8109.43     8099.65    381.88 o
  -4   5  10    26846.80    26763.81    885.83 o
  -3   5  10      522.05      577.34    130.58 o
  -2   5  10     2929.34     2889.94    210.65 o
  -1   5  10      956.86      910.18    119.62 o
   0   5  10      763.97      833.87    142.68 o
   1   5  10      189.01      389.60    159.58 o
   2   5  10      657.97      712.40    207.30 o
   3   5  10      524.32      491.76    202.73 o
   4   5  10     7385.99     7801.43    333.75 o
   5   5  10     3349.96     3897.94    292.06 o
   6   5  10     5551.54     5824.47    317.13 o
   7   5  10      390.11      607.34    199.38 o
   8   5  10     2134.24     1979.24    261.80 o
   9   5  10     3792.07     3658.58    315.48 o
  10   5  10       96.33      460.52    240.45 o
  11   5  10      722.61      638.21    282.56 o
 -11   6  10     1058.58      942.69    403.15 o
 -10   6  10      281.75      340.75    244.24 o
  -9   6  10      927.93      995.70    287.98 o
  -8   6  10     3292.84     3715.79    365.84 o
  -7   6  10     2604.86     2264.48    273.48 o
  -6   6  10     2550.00     2562.13    289.77 o
  -5   6  10       30.04      344.76    174.60 o
  -4   6  10      139.47      314.01    134.88 o
  -3   6  10      500.02      684.52    177.19 o
  -2   6  10     8668.34     9343.29    278.85 o
  -1   6  10      514.67      587.17    129.16 o
   0   6  10     6669.02     6260.97    263.24 o
   1   6  10       37.42      214.00    163.28 o
   2   6  10     6442.87     6560.83    357.10 o
   3   6  10    24504.96    25652.88    526.47 o
   4   6  10       42.03      212.04    123.36 o
   5   6  10     4388.51     4861.51    307.34 o
   6   6  10      693.56      511.70    182.11 o
   7   6  10     2644.76     2677.44    281.30 o
   8   6  10     5180.02     5175.35    371.30 o
   9   6  10     1041.67      949.50    259.62 o
  10   6  10      227.61      463.59    239.69 o
 -11   7  10      186.13      485.35    329.75 o
 -10   7  10      147.01      530.79    311.84 o
  -9   7  10        2.68      402.69    268.40 o
  -8   7  10      104.36      474.55    258.79 o
  -7   7  10     1026.84      802.71    229.43 o
  -6   7  10       24.41      255.50    148.95 o
  -5   7  10    16122.27    17142.10    487.94 o
  -4   7  10     5127.82     5622.59    274.21 o
  -3   7  10     2566.30     2158.92    210.70 o
  -2   7  10    20646.41    20483.42    351.45 o
  -1   7  10       11.50      449.37    204.80 o
   0   7  10     1828.04     1690.54    165.66 o
   1   7  10    10425.72    10310.09    418.88 o
   2   7  10     4352.98     4343.67    242.73 o
   3   7  10      369.65      528.81    175.13 o
   4   7  10     9311.43     9184.11    346.20 o
   5   7  10     3214.87     3294.49    270.63 o
   6   7  10    12554.45    12660.30    421.86 o
   7   7  10      629.35      558.33    200.75 o
   8   7  10     1542.32     1241.85    232.48 o
   9   7  10      173.46      431.67    235.54 o
  10   7  10     5748.33     6487.80    505.14 o
 -10   8  10      835.33      738.72    306.10 o
  -9   8  10       15.32      334.04    276.71 o
  -8   8  10     2164.01     2395.62    347.01 o
  -7   8  10     6724.72     6802.11    424.87 o
  -6   8  10       71.09      437.54    232.32 o
  -5   8  10     2258.32     1904.40    285.72 o
  -4   8  10        7.79      286.23    178.00 o
  -3   8  10     1006.45      939.82    181.66 o
  -2   8  10      735.52      952.36    229.92 o
  -1   8  10       81.61      308.32    164.38 o
   0   8  10    26667.43    27091.99    618.38 o
   1   8  10     2118.68     2150.82    221.07 o
   2   8  10       66.47      230.88    122.85 o
   3   8  10     5094.57     4753.19    271.79 o
   4   8  10      267.62      382.88    147.19 o
   5   8  10       24.97      306.04    163.27 o
   6   8  10     4758.49     4326.14    295.27 o
   7   8  10      403.32      265.66    175.60 o
   8   8  10      332.09      324.18    236.87 o
   9   8  10     2699.53     2655.83    520.40 o
  10   8  10      180.93      383.59    285.24 o
 -10   9  10      142.14      365.73    330.02 o
  -9   9  10       71.20      697.85    263.16 o
  -8   9  10      652.69      553.37    283.95 o
  -7   9  10     2590.84     2378.77    303.09 o
  -6   9  10     1946.82     1979.16    280.92 o
  -5   9  10     1912.28     1626.63    279.40 o
  -4   9  10       22.09      387.84    178.22 o
  -3   9  10      227.52      298.52    159.98 o
  -2   9  10    21387.43    21738.98    466.32 o
  -1   9  10      402.47      634.32    205.74 o
   0   9  10     7308.23     6950.20    336.74 o
   1   9  10      723.24      875.11    212.14 o
   2   9  10     3826.20     3909.64    290.52 o
   3   9  10     3138.98     2903.36    301.49 o
   4   9  10     4604.05     4849.60    350.69 o
   5   9  10      175.18      285.67    217.42 o
   6   9  10       12.08      226.30    197.67 o
   7   9  10        4.58      351.39    258.35 o
   8   9  10     2246.83     2258.35    361.79 o
   9   9  10     1021.87     1208.92    334.91 o
  -9  10  10        9.22      267.04    271.55 o
  -8  10  10        1.36      569.41    215.96 o
  -7  10  10       44.42      452.11    221.90 o
  -6  10  10      261.76      242.16    180.19 o
  -5  10  10      506.35      661.66    345.88 o
  -4  10  10        1.65      249.27    157.50 o
  -3  10  10      283.07      342.78    187.38 o
  -2  10  10      922.66     1095.77    220.44 o
  -1  10  10      290.08      492.74    197.92 o
   0  10  10    16893.39    17419.41    444.04 o
   1  10  10     1934.85     1837.69    232.57 o
   2  10  10      346.75      408.92    166.12 o
   3  10  10     2510.68     2507.27    270.22 o
   4  10  10     3102.45     2637.21    356.17 o
   5  10  10     4039.76     4306.54    359.75 o
   6  10  10      282.73      462.76    255.00 o
   7  10  10     4099.47     4019.80    396.60 o
   8  10  10       11.83      385.33    274.96 o
   9  10  10       91.10      287.61    274.86 o
  -9  11  10     2925.09     2293.21    524.60 o
  -8  11  10      461.42      552.10    276.04 o
  -7  11  10     2487.98     2350.34    452.38 o
  -6  11  10     4138.11     3913.35    924.15 o
  -5  11  10     6874.65     7738.01    564.29 o
  -4  11  10     3311.05     3222.42    280.54 o
  -3  11  10      474.64      490.62    182.27 o
  -2  11  10     6322.37     6594.11    349.62 o
  -1  11  10      225.51      291.39    185.95 o
   0  11  10     1953.21     1694.57    239.98 o
   1  11  10      147.10      499.04    245.28 o
   2  11  10    10354.43    10459.68    565.95 o
   3  11  10     1521.33     1593.58    253.80 o
   4  11  10     9259.97     9432.61    385.60 o
   5  11  10     2038.54     1857.12    326.58 o
   6  11  10     5005.95     4478.75    392.92 o
   7  11  10        1.79        0.00    269.92 o
   8  11  10      261.35      680.61    276.42 o
  -8  12  10       19.50      545.99    322.04 o
  -7  12  10     2107.05     1427.22    413.28 o
  -6  12  10     3297.96     3318.50    506.07 o
  -5  12  10      430.88      856.61    308.19 o
  -4  12  10       72.78      364.26    185.86 o
  -3  12  10     3434.98     3242.33    304.89 o
  -2  12  10      770.40     1024.60    217.19 o
  -1  12  10     3686.12     3486.84    309.55 o
   0  12  10     5060.88     5053.77    387.42 o
   1  12  10       10.50      287.36    220.23 o
   2  12  10    10528.92    11067.63    816.23 o
   3  12  10      606.72      789.25    203.69 o
   4  12  10     2070.51     1694.75    244.77 o
   5  12  10     2948.22     2181.99    473.87 o
   6  12  10       84.61      149.39    191.01 o
   7  12  10      865.62     1010.80    338.74 o
   8  12  10      612.37      692.00    318.03 o
  -7  13  10      460.66      323.09    399.73 o
  -6  13  10      153.52      580.43    284.95 o
  -5  13  10     2831.29     2960.63    513.86 o
  -4  13  10    10771.04    10379.39    440.15 o
  -3  13  10      125.82      551.58    250.91 o
  -2  13  10        2.44      327.41    226.25 o
  -1  13  10      480.26      528.43    177.60 o
   0  13  10     9412.61     9623.37    423.46 o
   1  13  10     1033.87     1152.92    303.81 o
   2  13  10    11764.64    13009.66    544.35 o
   3  13  10      641.41      809.94    388.14 o
   4  13  10     2802.92     2767.40    294.12 o
   5  13  10      886.87     1001.23    278.32 o
   6  13  10       20.86       73.84    315.02 o
   7  13  10      102.02      409.05    306.22 o
  -6  14  10      120.23      129.47    323.78 o
  -5  14  10     1642.71     1617.64    286.52 o
  -4  14  10      870.95      896.78    269.87 o
  -3  14  10      707.74      508.29    264.43 o
  -2  14  10     6078.76     6376.29    415.35 o
  -1  14  10      348.69      515.21    229.50 o
   0  14  10      138.67      381.31    206.45 o
   1  14  10     1395.49     1582.25    324.43 o
   2  14  10     7022.64     6650.85    431.78 o
   3  14  10      246.88      299.01    279.71 o
   4  14  10      105.11      421.70    261.17 o
   5  14  10     1054.91      619.52    308.50 o
   6  14  10      403.91      576.93    299.40 o
  -5  15  10       94.07      293.39    270.75 o
  -4  15  10      327.28      528.09    259.91 o
  -3  15  10      997.10     1299.05    279.19 o
  -2  15  10     1042.98     1352.30    293.73 o
  -1  15  10      347.86      548.54    228.65 o
   0  15  10      792.12      736.30    245.18 o
   1  15  10       20.71      359.80    270.50 o
   2  15  10     1955.48     2131.58    373.83 o
   3  15  10      134.45       92.19    370.72 o
   4  15  10        2.89      388.89    348.82 o
   5  15  10      996.87      889.00    327.53 o
  -3  16  10      296.55      342.25    239.00 o
  -2  16  10     1194.78     1067.18    251.08 o
  -1  16  10       61.86      294.74    233.23 o
   0  16  10       65.25      813.58    257.60 o
   1  16  10      135.95      276.13    287.54 o
   2  16  10     1480.57     1268.11    542.23 o
   3  16  10      750.67      388.85    385.09 o
 -11   0  11     1072.62      564.35    427.27 o
  -9   0  11       32.40      347.74    345.16 o
  -7   0  11    22464.65    23152.51   1026.72 o
  -5   0  11    23077.27    24187.86   1094.80 o
  -3   0  11     2572.67     2659.45    250.23 o
  -1   0  11        4.13      248.19    150.58 o
   1   0  11     1997.88     1795.37    195.38 o
   3   0  11     1433.68     1276.28    500.07 o
   5   0  11     2376.05     2163.12    483.69 o
   7   0  11     4594.31     4466.67    707.72 o
   9   0  11    16689.71    20494.55   1095.28 o
  11   0  11     1399.00     1755.59    659.67 o
 -11   1  11       84.55      238.76    302.67 o
 -10   1  11      167.75      283.56    538.00 o
  -9   1  11      108.41      487.83    481.11 o
  -8   1  11       39.46      261.89    274.23 o
  -7   1  11    52731.97    55298.27   1020.32 o
  -6   1  11        0.64      230.47    160.91 o
  -5   1  11      225.97      257.24    122.41 o
  -4   1  11     1000.15     1127.91    149.76 o
  -3   1  11      345.83      319.04     97.27 o
  -2   1  11      991.53      982.45    120.55 o
  -1   1  11    20378.53    20047.72    303.36 o
   0   1  11     4730.81     4358.95    177.29 o
   1   1  11    20683.51    20354.89    255.29 o
   2   1  11     4403.46     4678.45    193.32 o
   3   1  11     7320.78     7297.17    293.01 o
   4   1  11        1.42      129.95    116.75 o
   5   1  11     1694.96     1880.85    203.19 o
   6   1  11     3939.45     3789.12    286.50 o
   7   1  11      403.72      347.83    186.80 o
   8   1  11     3332.82     3159.48    439.36 o
   9   1  11      183.23      358.54    379.13 o
  10   1  11       32.73      492.86    333.51 o
  11   1  11      445.01      202.47    439.80 o
 -11   2  11     1346.06     1637.18    452.50 o
 -10   2  11     3664.85     4022.16    473.52 o
  -9   2  11      279.55      398.79    317.11 o
  -8   2  11     1994.66     2179.17    394.42 o
  -7   2  11     2033.58     2064.17    279.06 o
  -6   2  11      985.97     1198.69    242.06 o
  -5   2  11     6192.16     5807.28    248.89 o
  -4   2  11      451.35      476.38    136.01 o
  -3   2  11     6018.92     5856.49    233.84 o
  -2   2  11    55067.95    53974.46   1206.06 o
  -1   2  11      347.81      416.43    112.97 o
   0   2  11     6565.79     6784.72    195.35 o
   1   2  11     4262.04     4198.23    171.37 o
   2   2  11     6273.70     6468.15    214.87 o
   3   2  11      161.17      339.56    102.78 o
   4   2  11    25441.73    26304.58    521.86 o
   5   2  11      253.65      313.42    185.02 o
   6   2  11     5328.36     6068.54    361.62 o
   7   2  11       11.24      266.87    149.23 o
   8   2  11     1094.44     1096.67    280.10 o
   9   2  11     7064.99     7237.80    994.25 o
  10   2  11     1947.87     2101.85    417.42 o
  11   2  11      232.40      331.43    383.42 o
 -11   3  11      288.81      611.83    347.76 o
 -10   3  11       20.81      245.71    330.70 o
  -9   3  11     4388.00     5344.61    525.71 o
  -8   3  11      524.12      512.75    206.97 o
  -7   3  11     1465.71     1325.69    252.92 o
  -6   3  11     1398.76     1286.97    204.38 o
  -5   3  11     6022.84     5786.36    343.55 o
  -4   3  11     1311.05     1422.93    176.15 o
  -3   3  11     9394.02     9595.62    372.36 o
  -2   3  11      150.00      380.07    102.39 o
  -1   3  11     8580.88     8508.39    267.81 o
   0   3  11     1153.39     1214.39    123.65 o
   1   3  11      277.79      269.76     91.86 o
   2   3  11      114.53      258.02    112.52 o
   3   3  11       93.41      311.24    158.40 o
   4   3  11    16704.48    16629.84    444.28 o
   5   3  11       35.78      284.74    166.09 o
   6   3  11     4952.83     4869.06    343.31 o
   7   3  11     2007.75     1937.02    307.76 o
   8   3  11     7511.34     7814.05    432.07 o
   9   3  11      909.67     1236.94    308.86 o
  10   3  11       26.39      179.41    311.08 o
  11   3  11       26.47        0.00    464.75 o
 -11   4  11      742.35      667.44    374.46 o
 -10   4  11      500.25      479.64    318.78 o
  -9   4  11      798.77      831.77    262.45 o
  -8   4  11       16.41      320.34    348.52 o
  -7   4  11     2105.74     1678.14    223.35 o
  -6   4  11    12512.01    12662.05    441.40 o
  -5   4  11      358.26      287.34    115.79 o
  -4   4  11      373.85      480.59    177.22 o
  -3   4  11    39325.20    39510.73   1163.92 o
  -2   4  11    39791.75    39001.75   1184.91 o
  -1   4  11      877.36      849.30    120.05 o
   0   4  11     3874.49     4317.33    227.58 o
   1   4  11      351.81      520.80    148.06 o
   2   4  11     2572.60     2424.95    276.65 o
   3   4  11       10.36      350.80    180.79 o
   4   4  11     4429.78     4197.54    285.78 o
   5   4  11      280.52      523.97    227.93 o
   6   4  11      235.47      443.61    184.77 o
   7   4  11      544.05      406.23    204.52 o
   8   4  11     2380.97     2260.84    328.89 o
   9   4  11     1986.77     1841.39    300.80 o
  10   4  11     3197.25     3399.66    414.88 o
 -11   5  11      150.69      299.36    357.32 o
 -10   5  11       16.67      142.65    340.62 o
  -9   5  11     5432.10     5870.79    428.26 o
  -8   5  11     7654.64     7588.70    399.56 o
  -7   5  11     6630.48     6874.75    438.02 o
  -6   5  11      342.83      523.58    235.00 o
  -5   5  11    11680.60    12073.26    364.54 o
  -4   5  11      620.99      605.77    163.16 o
  -3   5  11     1410.89     1453.34    228.13 o
  -2   5  11     1970.57     2046.90    181.53 o
  -1   5  11     1389.01     1334.96    145.59 o
   0   5  11      363.84      465.84    145.67 o
   1   5  11     1503.10     1788.90    191.99 o
   2   5  11     3972.29     3986.61    281.11 o
   3   5  11     2816.75     2745.17    264.78 o
   4   5  11    18839.35    19310.86    489.30 o
   5   5  11     3031.83     2706.05    305.04 o
   6   5  11      493.90      488.84    212.87 o
   7   5  11     4622.34     5041.07    375.00 o
   8   5  11     4531.52     4235.43    380.89 o
   9   5  11     1408.82     1182.72    265.74 o
  10   5  11      457.53      505.85    282.53 o
 -11   6  11     4543.33     4291.06    555.69 o
 -10   6  11      170.78      402.34    275.19 o
  -9   6  11     4718.59     4302.67    358.59 o
  -8   6  11       88.55      370.81    201.57 o
  -7   6  11     4228.92     4692.98    366.25 o
  -6   6  11     8297.43     8228.05    393.36 o
  -5   6  11       71.78      284.77    139.67 o
  -4   6  11      859.27      657.26    160.39 o
  -3   6  11    29692.88    31414.54    899.02 o
  -2   6  11      638.90      790.09    173.43 o
  -1   6  11    16045.95    15910.61    384.71 o
   0   6  11     1380.07     1338.82    190.25 o
   1   6  11     5318.02     5172.40    274.35 o
   2   6  11     2280.90     2117.45    265.16 o
   3   6  11     2324.47     2194.96    282.64 o
   4   6  11       16.21      318.84    182.54 o
   5   6  11       44.25      222.31    148.75 o
   6   6  11      984.99      964.49    221.17 o
   7   6  11    13413.02    12838.78    438.63 o
   8   6  11     2066.13     2098.67    292.14 o
   9   6  11     3328.05     2477.25    375.54 o
  10   6  11       34.03      430.17    284.82 o
 -10   7  11      179.83      167.36    266.59 o
  -9   7  11      734.27      580.60    248.05 o
  -8   7  11     5521.91     5677.28    429.89 o
  -7   7  11        1.16      231.43    237.52 o
  -6   7  11     2961.16     2980.96    330.52 o
  -5   7  11     1136.93     1315.89    219.03 o
  -4   7  11       99.49      331.70    162.07 o
  -3   7  11    12423.73    12732.33    396.20 o
  -2   7  11        1.96      400.68    166.30 o
  -1   7  11        2.21      382.35    183.23 o
   0   7  11     1386.72     1989.16    243.18 o
   1   7  11      115.28      376.39    131.83 o
   2   7  11     7515.38     7579.62    362.76 o
   3   7  11    16448.83    16221.81    588.22 o
   4   7  11     4013.26     4278.87    283.69 o
   5   7  11    12221.44    11616.68    368.15 o
   6   7  11      692.49      485.75    173.30 o
   7   7  11       46.27      502.98    194.73 o
   8   7  11     2781.83     2910.27    509.80 o
   9   7  11      221.60      289.77    240.00 o
  10   7  11     1641.69     1661.96    302.12 o
 -10   8  11     1009.82      703.88    306.70 o
  -9   8  11     1929.76     2019.56    322.09 o
  -8   8  11      273.29      351.20    247.29 o
  -7   8  11     5219.92     5381.54    400.37 o
  -6   8  11      195.94      251.16    171.24 o
  -5   8  11     2252.78     1882.86    226.84 o
  -4   8  11     2042.83     2082.22    242.78 o
  -3   8  11      139.94      315.75    164.13 o
  -2   8  11      473.97      494.50    170.62 o
  -1   8  11    40462.14    41374.63    611.82 o
   0   8  11     1055.28     1259.55    261.47 o
   1   8  11     3746.61     3379.60    304.64 o
   2   8  11     1129.68     1362.53    233.15 o
   3   8  11     1292.06     1290.81    236.05 o
   4   8  11      435.32      811.48    204.66 o
   5   8  11     6701.64     6814.26    345.64 o
   6   8  11      550.77      358.73    155.53 o
   7   8  11     3600.88     3703.36    345.53 o
   8   8  11      140.31      500.94    200.68 o
   9   8  11     7592.38     7907.81    514.83 o
  -9   9  11      107.99      590.43    283.58 o
  -8   9  11       62.60      287.62    252.54 o
  -7   9  11      309.12      502.07    230.04 o
  -6   9  11      240.86      424.69    230.05 o
  -5   9  11       19.21      687.85    396.88 o
  -4   9  11     2251.23     2543.43    267.45 o
  -3   9  11       13.06      329.31    177.25 o
  -2   9  11       53.56      353.09    164.04 o
  -1   9  11     4601.79     4572.64    335.26 o
   0   9  11     7085.13     7202.25    350.23 o
   1   9  11     2182.53     2169.77    291.58 o
   2   9  11      614.59      765.90    251.47 o
   3   9  11     9007.42     9394.85    421.05 o
   4   9  11     1665.39     1476.72    228.96 o
   5   9  11     1425.71     1120.71    231.52 o
   6   9  11     2778.70     2051.32    307.29 o
   7   9  11     2104.21     1921.55    305.53 o
   8   9  11     3578.58     3830.20    590.92 o
   9   9  11        6.13      770.12    266.25 o
  -9  10  11       26.05      405.42    268.98 o
  -8  10  11      183.00      294.12    252.95 o
  -7  10  11      528.01      629.26    251.81 o
  -6  10  11     4170.96     4163.21    377.72 o
  -5  10  11      654.65      735.06    243.26 o
  -4  10  11     1793.77     2307.31    356.51 o
  -3  10  11     3416.24     3565.99    303.24 o
  -2  10  11        7.77      286.40    145.01 o
  -1  10  11     7749.31     8175.73    379.00 o
   0  10  11     4870.77     4671.70    324.42 o
   1  10  11      186.13      430.56    228.02 o
   2  10  11      170.27      349.87    173.38 o
   3  10  11      969.90     1081.39    261.49 o
   4  10  11       13.88      227.16    191.62 o
   5  10  11     7275.40     7704.93    449.86 o
   6  10  11     1675.76     1974.08    349.19 o
   7  10  11      245.10      337.56    219.85 o
   8  10  11       14.31      475.37    308.41 o
  -8  11  11     2221.13     3009.64    698.68 o
  -7  11  11       78.45      204.38    336.03 o
  -6  11  11     2301.38     2022.74    441.42 o
  -5  11  11        6.08      326.50    241.35 o
  -4  11  11     6648.93     6944.71    364.32 o
  -3  11  11     1395.83     1404.76    253.54 o
  -2  11  11      571.12      646.64    203.01 o
  -1  11  11       86.97      416.59    173.73 o
   0  11  11       18.55      355.95    204.52 o
   1  11  11     3936.98     4279.77    380.88 o
   2  11  11       16.44      320.42    189.23 o
   3  11  11     9624.45     9453.08    400.69 o
   4  11  11     9027.57     9434.63    456.54 o
   5  11  11     1130.15      918.37    288.34 o
   6  11  11     4264.69     4689.46    443.74 o
   7  11  11     1126.70     1117.16    333.29 o
   8  11  11       28.11      409.54    334.25 o
  -8  12  11      495.41     1051.30    446.20 o
  -7  12  11      295.35       50.65    375.87 o
  -6  12  11     3107.97     2953.38    479.15 o
  -5  12  11      601.83      867.17    251.65 o
  -4  12  11     1093.31     1070.39    246.62 o
  -3  12  11       12.56      347.62    233.40 o
  -2  12  11     4382.38     4311.10    330.67 o
  -1  12  11     1556.84     1149.97    216.76 o
   0  12  11      777.71      965.50    218.16 o
   1  12  11    16812.32    17647.56    582.15 o
   2  12  11      102.49      866.13    287.91 o
   3  12  11      101.57      361.27    194.02 o
   4  12  11      355.17      424.40    182.47 o
   5  12  11     1479.66     1419.08    275.02 o
   6  12  11       35.12      529.41    287.75 o
   7  12  11     1098.19     1318.27    335.37 o
  -7  13  11     1729.95     1324.89    321.16 o
  -6  13  11     1141.82     1371.71    309.00 o
  -5  13  11      472.26      695.31    286.14 o
  -4  13  11      301.30      287.73    213.87 o
  -3  13  11      313.70      452.40    247.47 o
  -2  13  11     1495.99     1454.21    258.45 o
  -1  13  11      164.50      360.55    199.15 o
   0  13  11       35.12      356.22    206.65 o
   1  13  11     3037.72     2973.77    378.78 o
   2  13  11        7.50      491.95    258.80 o
   3  13  11     7168.41     6251.50    472.83 o
   4  13  11     1478.71     1074.89    214.02 o
   5  13  11     1089.63     1471.39    346.45 o
   6  13  11       93.64      208.62    285.47 o
  -6  14  11       20.71      348.48    257.14 o
  -5  14  11      103.44      434.55    260.62 o
  -4  14  11      916.89      869.91    231.67 o
  -3  14  11     1667.73     1292.85    284.67 o
  -2  14  11     4370.53     3996.69    359.10 o
  -1  14  11      382.60      249.17    210.71 o
   0  14  11     2238.88     2555.16    342.50 o
   1  14  11    18054.35    18628.87    628.08 o
   2  14  11      357.39      553.62    269.47 o
   3  14  11     1390.31     1432.54    306.50 o
   4  14  11       71.27      318.06    367.77 o
   5  14  11     1410.47     1203.55    314.44 o
  -4  15  11     5137.71     4187.89    383.58 o
  -3  15  11      833.86      805.32    246.30 o
  -2  15  11      819.80      988.41    274.17 o
  -1  15  11     2586.20     2629.27    355.87 o
   0  15  11      124.35      357.99    256.23 o
   1  15  11     1273.15     1005.59    260.20 o
   2  15  11      172.41      572.98    256.53 o
   3  15  11      103.78       89.76    348.66 o
   4  15  11      156.33      451.71    403.87 o
  -2  16  11      810.26      869.96    284.39 o
  -1  16  11      317.07      660.91    268.77 o
   0  16  11      604.66      643.90    261.26 o
   1  16  11      312.42      510.02    277.58 o
   2  16  11       35.96      677.33    283.84 o
 -10   0  12      145.03      538.51    533.16 o
  -8   0  12    22657.44    22873.37   1051.60 o
  -6   0  12    50558.02    52598.49   1311.69 o
  -4   0  12       67.93      163.07    159.63 o
  -2   0  12     4915.97     4826.92    294.93 o
   0   0  12      904.13     1117.53    226.63 o
   2   0  12    25602.14    26462.77    570.30 o
   4   0  12     4132.74     4382.01    375.66 o
   6   0  12     7019.04     7111.90    608.29 o
   8   0  12        1.07      397.10    295.35 o
  10   0  12       85.05      187.56    479.15 o
 -11   1  12      223.88      499.44    359.02 o
 -10   1  12     1108.32     1089.58    373.64 o
  -9   1  12     1378.81     1192.44    301.70 o
  -8   1  12     4487.50     5439.58    606.96 o
  -7   1  12      186.24      483.22    275.82 o
  -6   1  12     5477.24     6048.68    339.27 o
  -5   1  12     1974.94     2010.00    203.89 o
  -4   1  12     5591.45     5828.80    218.65 o
  -3   1  12     2794.24     2787.46    164.35 o
  -2   1  12    31382.26    30631.85    454.90 o
  -1   1  12     5323.77     5332.16    224.60 o
   0   1  12    15192.00    15518.94    332.56 o
   1   1  12       11.20      232.17     99.89 o
   2   1  12      400.33      567.97    131.26 o
   3   1  12     4961.04     5118.88    246.67 o
   4   1  12       69.34      290.93    133.06 o
   5   1  12     4032.35     3797.53    315.12 o
   6   1  12     3018.54     2732.66    307.79 o
   7   1  12     1247.05      729.28    288.53 o
   8   1  12        5.14      306.99    243.02 o
   9   1  12       38.22       66.87    343.34 o
  10   1  12     1176.10     1708.98    505.76 o
 -11   2  12      256.70      424.76    337.44 o
 -10   2  12      127.81      344.62    323.83 o
  -9   2  12       10.04      290.92    297.37 o
  -8   2  12     2214.43     3102.11    496.25 o
  -7   2  12       88.37      252.89    170.21 o
  -6   2  12     7103.77     7212.73    336.91 o
  -5   2  12      199.36      306.84    156.97 o
  -4   2  12     3473.59     3716.73    191.18 o
  -3   2  12      263.98      480.14    148.75 o
  -2   2  12     5559.80     5291.84    221.44 o
  -1   2  12     3333.31     3402.30    199.56 o
   0   2  12      229.83      340.02    106.51 o
   1   2  12       76.57      274.51    109.41 o
   2   2  12     6664.94     6618.57    231.32 o
   3   2  12    13687.28    13777.38    458.64 o
   4   2  12     1368.78     1252.25    208.59 o
   5   2  12      266.40      455.21    216.07 o
   6   2  12      376.79      367.66    171.40 o
   7   2  12     7375.70     7223.40    399.67 o
   8   2  12     1558.73     1159.41    260.48 o
   9   2  12     3546.42     4207.50    693.36 o
  10   2  12       92.70      164.51    538.71 o
 -11   3  12      905.01     1043.55    319.77 o
 -10   3  12     1220.51     1123.36    367.75 o
  -9   3  12      154.32     2148.71   1623.52 o
  -8   3  12      140.08      330.13    198.61 o
  -7   3  12      623.38      658.12    208.83 o
  -6   3  12      289.66      404.37    211.83 o
  -5   3  12     1130.97     1289.40    193.00 o
  -4   3  12     1151.77     1297.73    213.04 o
  -3   3  12    11614.46    11411.52    354.40 o
  -2   3  12    24609.70    24078.27    593.69 o
  -1   3  12     7496.42     7160.08    292.87 o
   0   3  12       28.85      323.24    114.80 o
   1   3  12      132.55      344.67    104.54 o
   2   3  12      639.29      742.52    151.73 o
   3   3  12      638.55      700.93    219.06 o
   4   3  12       13.58      256.95    139.08 o
   5   3  12     3217.84     3072.64    283.71 o
   6   3  12     3860.55     3548.87    333.47 o
   7   3  12      322.10      418.63    193.59 o
   8   3  12      618.11      432.65    253.52 o
   9   3  12     1381.12     1058.66    330.77 o
  10   3  12      807.92      670.47    334.35 o
 -11   4  12      349.84      469.14    332.14 o
 -10   4  12      745.30      624.26    365.18 o
  -9   4  12       56.89      352.97    355.08 o
  -8   4  12    10153.21    10059.78    451.19 o
  -7   4  12    10700.79    10702.99    448.14 o
  -6   4  12     1222.65     1179.69    188.37 o
  -5   4  12      199.15      309.38    142.45 o
  -4   4  12    23817.53    23113.23    921.05 o
  -3   4  12     1568.54     1606.35    200.24 o
  -2   4  12       29.56      265.15    123.69 o
  -1   4  12      822.23      768.42    150.81 o
   0   4  12      883.59      706.55    134.50 o
   1   4  12     9103.49     9075.08    294.80 o
   2   4  12     4898.58     4868.93    251.25 o
   3   4  12    20848.40    20715.83    567.79 o
   4   4  12     3375.13     3474.05    289.60 o
   5   4  12     1048.71     1240.36    246.07 o
   6   4  12       17.31      403.49    190.81 o
   7   4  12     4629.47     5096.96    611.68 o
   8   4  12     3615.76     3313.78    347.10 o
   9   4  12     4134.26     4079.27    407.77 o
  10   4  12      190.29      629.00    270.81 o
 -10   5  12     2344.67     2317.27    456.80 o
  -9   5  12     5127.86     5161.16    397.17 o
  -8   5  12     1349.75     1388.64    296.02 o
  -7   5  12      209.60      300.81    170.15 o
  -6   5  12      227.85      417.71    172.60 o
  -5   5  12      591.80     1009.75    229.34 o
  -4   5  12      830.83      799.17    197.37 o
  -3   5  12     4438.58     4476.58    247.21 o
  -2   5  12     9599.58     9912.44    499.87 o
  -1   5  12      135.60      246.46    134.65 o
   0   5  12      738.73      914.11    176.38 o
   1   5  12    10447.32    10709.80    325.43 o
   2   5  12     2673.93     2474.78    240.78 o
   3   5  12     2217.24     2501.33    281.60 o
   4   5  12     3799.88     3491.59    412.22 o
   5   5  12        1.97      357.48    230.52 o
   6   5  12       73.29      393.58    201.02 o
   7   5  12     3492.30     2888.52    331.49 o
   8   5  12      173.07      600.79    259.69 o
   9   5  12     1911.68     1621.52    315.65 o
  10   5  12      545.61      523.13    294.35 o
 -10   6  12      332.95      627.78    292.96 o
  -9   6  12     4252.84     4569.38    412.08 o
  -8   6  12     7086.04     8462.20    555.89 o
  -7   6  12    14968.19    15681.60    547.78 o
  -6   6  12        4.09      429.17    174.74 o
  -5   6  12      735.48      704.52    175.61 o
  -4   6  12     6284.81     6297.57    302.31 o
  -3   6  12        8.55      426.73    181.03 o
  -2   6  12     5616.81     5684.18    338.83 o
  -1   6  12     1676.23     1551.60    228.15 o
   0   6  12     5185.63     5232.85    290.81 o
   1   6  12     1606.13     1769.39    214.86 o
   2   6  12     1411.38     1435.71    232.63 o
   3   6  12    13619.46    14474.47    477.89 o
   4   6  12    10424.25    10745.00    411.61 o
   5   6  12     5281.84     5456.83    364.28 o
   6   6  12     2411.22     2369.83    313.22 o
   7   6  12       47.64      374.44    239.19 o
   8   6  12      101.46      441.85    279.06 o
   9   6  12      596.01      679.52    311.48 o
  10   6  12      148.66      562.70    287.83 o
 -10   7  12     2340.74     2453.25    446.66 o
  -9   7  12     2328.26     2084.26    336.87 o
  -8   7  12      457.71      625.15    266.39 o
  -7   7  12     1002.42      890.38    321.71 o
  -6   7  12      709.73      513.75    192.69 o
  -5   7  12      204.25      359.16    155.88 o
  -4   7  12      168.56      288.46    142.18 o
  -3   7  12      200.47      680.16    261.87 o
  -2   7  12       27.34      240.03    151.76 o
  -1   7  12     1100.57     1024.45    208.87 o
   0   7  12    14134.25    14442.84    402.49 o
   1   7  12     2279.36     2138.20    199.82 o
   2   7  12     3828.30     3626.39    312.87 o
   3   7  12     5310.83     5288.41    346.38 o
   4   7  12       19.80      400.80    208.00 o
   5   7  12      886.02      739.71    248.87 o
   6   7  12      465.45      626.92    178.26 o
   7   7  12     4529.24     4431.73    330.31 o
   8   7  12     7473.57     7643.59    403.01 o
   9   7  12      654.99      736.86    233.72 o
  -9   8  12     2430.90     2527.06    384.22 o
  -8   8  12     5562.14     5685.28    434.17 o
  -7   8  12       53.53      414.81    241.42 o
  -6   8  12       29.90      282.14    175.55 o
  -5   8  12       90.78      333.02    167.82 o
  -4   8  12      323.14      597.32    224.06 o
  -3   8  12      420.89      432.40    194.64 o
  -2   8  12     5663.45     5523.01    310.42 o
  -1   8  12      307.61      447.91    191.18 o
   0   8  12     2882.42     3365.03    307.37 o
   1   8  12     8909.44     9456.50    434.81 o
   2   8  12     1142.45     1036.45    208.65 o
   3   8  12      504.46      620.56    236.47 o
   4   8  12     2823.26     2912.59    260.26 o
   5   8  12        0.38      321.02    170.66 o
   6   8  12     5141.90     5219.34    370.06 o
   7   8  12       13.57      375.42    218.26 o
   8   8  12     3014.27     2810.00    408.51 o
   9   8  12     6079.14     5775.85    513.04 o
  -9   9  12        9.28      348.16    274.51 o
  -8   9  12     1548.42     1617.04    308.93 o
  -7   9  12       29.21      356.61    227.18 o
  -6   9  12       10.30      339.71    175.47 o
  -5   9  12     1328.64     1178.48    211.99 o
  -4   9  12     7500.39     7349.44    414.34 o
  -3   9  12      484.01      638.96    206.04 o
  -2   9  12     7474.71     7642.12    349.71 o
  -1   9  12     4209.34     4131.83    325.74 o
   0   9  12    16606.74    16688.32    448.93 o
   1   9  12     1664.80     1767.81    253.57 o
   2   9  12        3.43      121.69    310.27 o
   3   9  12     1830.73     2013.77    249.15 o
   4   9  12     3383.04     3781.11    319.63 o
   5   9  12     1463.38     1266.49    243.27 o
   6   9  12     1316.08     1653.33    393.34 o
   7   9  12      442.34      539.41    366.41 o
   8   9  12     6483.87     5800.91    476.96 o
  -8  10  12     5302.04     4883.47    457.58 o
  -7  10  12      768.42      819.00    282.09 o
  -6  10  12      144.41      476.90    192.72 o
  -5  10  12     5430.14     5324.62    657.38 o
  -4  10  12      698.84      604.38    198.74 o
  -3  10  12     1311.54     1251.51    252.47 o
  -2  10  12     3025.05     2754.96    312.09 o
  -1  10  12       15.50      365.41    211.97 o
   0  10  12      492.01      663.07    241.25 o
   1  10  12     6435.21     6389.88    368.49 o
   2  10  12     1539.47     1452.87    320.78 o
   3  10  12     4688.18     4754.76    368.31 o
   4  10  12     7261.03     8143.93    457.87 o
   5  10  12     4934.30     4690.33    452.34 o
   6  10  12     3236.08     2868.42    342.69 o
   7  10  12      284.16      551.19    264.05 o
   8  10  12     1183.94     1154.11    351.65 o
  -8  11  12     1083.51     1144.23    394.59 o
  -7  11  12       69.41      534.24    411.38 o
  -6  11  12      451.92      342.45    308.38 o
  -5  11  12      382.41      611.06    221.12 o
  -4  11  12     3730.98     3431.21    335.82 o
  -3  11  12       25.12      256.78    190.21 o
  -2  11  12       23.49      358.57    200.95 o
  -1  11  12        1.06      353.62    267.64 o
   0  11  12     1999.18     2077.07    284.05 o
   1  11  12      229.52      360.44    165.16 o
   2  11  12     4306.67     4369.91    380.50 o
   3  11  12     3186.42     3194.43    297.22 o
   4  11  12      707.25      767.90    261.26 o
   5  11  12      849.50      887.84    282.66 o
   6  11  12     2453.07     2229.43    623.67 o
   7  11  12      451.15      638.72    313.83 o
  -7  12  12     4177.74     3865.30    480.95 o
  -6  12  12      443.22      461.50    251.63 o
  -5  12  12     8032.14     8506.20    469.14 o
  -4  12  12      973.93     1140.05    271.55 o
  -3  12  12     1225.54     1280.82    269.69 o
  -2  12  12     1532.76     1369.16    243.69 o
  -1  12  12       22.02      400.66    226.98 o
   0  12  12     5026.76     4991.55    353.49 o
   1  12  12      268.28      748.57    247.28 o
   2  12  12      110.41      158.20    248.06 o
   3  12  12     3103.79     2642.46    290.85 o
   4  12  12     8133.70     8438.92    445.60 o
   5  12  12     1708.56     1810.84    318.07 o
   6  12  12      711.40      468.49    286.22 o
   7  12  12       49.55      401.59    311.03 o
  -6  13  12      297.93      560.17    242.05 o
  -5  13  12      827.80      648.65    266.23 o
  -4  13  12      146.35      447.88    276.65 o
  -3  13  12     5064.64     5132.74    398.37 o
  -2  13  12     3463.25     3495.22    350.31 o
  -1  13  12     1755.18     1676.52    269.12 o
   0  13  12      160.97      405.43    228.64 o
   1  13  12       33.84      462.61    222.05 o
   2  13  12     9803.06     9584.61    514.35 o
   3  13  12      489.44      515.95    280.68 o
   4  13  12       91.79      220.44    254.69 o
   5  13  12      139.05      280.65    302.34 o
   6  13  12       50.70      509.48    315.33 o
  -5  14  12     1812.91     2017.23    307.70 o
  -4  14  12        6.23      252.15    230.41 o
  -3  14  12     2498.84     1770.06    271.97 o
  -2  14  12      972.81      892.29    253.51 o
  -1  14  12      156.35      449.17    256.47 o
   0  14  12      489.33      733.36    270.89 o
   1  14  12      118.41      354.31    242.77 o
   2  14  12     1029.45      828.70    348.42 o
   3  14  12       35.70      283.94    217.87 o
   4  14  12     1053.33     1555.65    462.95 o
  -3  15  12     8424.71     8161.28    462.99 o
  -2  15  12     1771.59     1621.79    310.40 o
  -1  15  12     4165.18     4542.09    391.63 o
   0  15  12       15.69      380.67    265.44 o
   1  15  12      257.13      252.62    225.75 o
   2  15  12       74.66      400.71    286.92 o
   3  15  12      401.40      307.19    266.82 o
 -11   0  13      904.96      205.64    460.70 o
  -9   0  13      270.57      317.39    450.37 o
  -7   0  13    13827.92    15313.65    909.44 o
  -5   0  13     1154.54      946.15    233.73 o
  -3   0  13      969.37      857.64    197.85 o
  -1   0  13     8974.99     9367.38    370.89 o
   1   0  13    32867.65    32188.86   1139.11 o
   3   0  13     7523.76     7996.06    403.64 o
   5   0  13    11884.83    12040.59    760.36 o
   7   0  13     8576.25     6822.21    632.02 o
   9   0  13      321.33      391.20    466.60 o
 -11   1  13       83.10      420.18    361.04 o
 -10   1  13       13.23      318.47    305.59 o
  -9   1  13     1973.86     1971.98    775.57 o
  -8   1  13        3.57      417.29    287.92 o
  -7   1  13    16007.87    16671.54    640.20 o
  -6   1  13      603.59      627.53    237.21 o
  -5   1  13     1855.88     1751.45    264.28 o
  -4   1  13     1974.56     1917.96    208.11 o
  -3   1  13    12839.29    12666.17    528.34 o
  -2   1  13     2611.80     2389.24    187.39 o
  -1   1  13    29568.17    28330.25    528.10 o
   0   1  13        6.99      368.37    141.45 o
   1   1  13     3689.83     3584.18    189.51 o
   2   1  13      364.44      411.44    123.78 o
   3   1  13     6021.61     5896.84    262.98 o
   4   1  13     2899.69     2938.75    278.18 o
   5   1  13      850.73      921.44    200.99 o
   6   1  13      615.05      568.20    229.46 o
   7   1  13     9559.73     9292.13    657.45 o
   8   1  13     1482.34     1738.95    539.50 o
   9   1  13      184.96      474.43    309.16 o
  10   1  13        2.37      401.28    358.77 o
 -11   2  13      779.05     1024.79    455.37 o
 -10   2  13      111.32      348.27    325.45 o
  -9   2  13      353.56      225.94    279.86 o
  -8   2  13        3.77      427.22    267.37 o
  -7   2  13     3867.18     3870.38    348.26 o
  -6   2  13      567.36      716.00    219.90 o
  -5   2  13      105.05      296.43    161.72 o
  -4   2  13    16778.44    16304.60    544.90 o
  -3   2  13     1206.72     1237.67    198.18 o
  -2   2  13     6840.82     6698.41    291.55 o
  -1   2  13     9977.48     9895.67    411.82 o
   0   2  13      713.88      771.94    150.23 o
   1   2  13    23502.01    24242.36    400.79 o
   2   2  13       70.41      157.00     84.47 o
   3   2  13     4057.97     4118.79    307.79 o
   4   2  13      496.88      708.00    234.19 o
   5   2  13      665.87      500.70    164.99 o
   6   2  13     6634.26     6946.00    509.22 o
   7   2  13     1256.31     1069.23    217.81 o
   8   2  13      322.02      289.13    231.71 o
   9   2  13        9.15      285.76    307.19 o
  10   2  13       12.94      825.05    433.90 o
 -10   3  13       34.09      213.42    306.33 o
  -9   3  13       41.91      428.44    262.14 o
  -8   3  13       29.48      111.64    240.06 o
  -7   3  13      525.05      665.03    212.66 o
  -6   3  13      243.71      359.36    182.98 o
  -5   3  13     1938.99     1958.41    232.64 o
  -4   3  13     1899.13     1943.65    213.07 o
  -3   3  13    11631.25    11739.49    338.49 o
  -2   3  13     5826.08     5833.89    283.73 o
  -1   3  13       54.90      330.13    140.88 o
   0   3  13      257.24      274.83    137.81 o
   1   3  13      359.86      721.67    193.57 o
   2   3  13     9819.33     9874.29    320.81 o
   3   3  13     4627.27     4570.70    236.86 o
   4   3  13    13272.97    13399.07    440.92 o
   5   3  13     1399.28     1344.99    203.47 o
   6   3  13     5233.08     5721.71    360.51 o
   7   3  13      564.54      700.47    272.90 o
   8   3  13     4135.15     4196.47    359.22 o
   9   3  13     1678.49     1229.77    346.37 o
  10   3  13       39.40      379.79    425.45 o
 -10   4  13        1.57      171.77    303.52 o
  -9   4  13     2207.81     2336.13    458.33 o
  -8   4  13     5824.37     5942.22    417.52 o
  -7   4  13      194.72      389.27    200.47 o
  -6   4  13       44.24      410.06    210.12 o
  -5   4  13       51.74      314.22    149.50 o
  -4   4  13     7912.95     7611.17    340.14 o
  -3   4  13      214.28      449.42    158.34 o
  -2   4  13     3912.28     4048.39    318.57 o
  -1   4  13     7125.63     7090.77    424.59 o
   0   4  13    14850.09    14767.03    346.11 o
   1   4  13     2675.44     2947.85    237.92 o
   2   4  13     3958.25     4060.25    255.65 o
   3   4  13     5332.83     5749.39    343.81 o
   4   4  13        7.72      262.98    156.02 o
   5   4  13     1759.34     1805.96    298.74 o
   6   4  13     2667.55     2409.33    301.09 o
   7   4  13       92.66      434.85    240.27 o
   8   4  13       53.42      444.05    233.97 o
   9   4  13       89.41       60.57    287.61 o
  10   4  13       56.08      673.09    456.65 o
 -10   5  13      199.57      467.33    393.34 o
  -9   5  13      939.95      848.43    280.57 o
  -8   5  13     1149.43     1253.42    306.55 o
  -7   5  13    11614.53    11725.65    487.63 o
  -6   5  13     3620.63     3834.75    323.06 o
  -5   5  13      316.90      345.05    149.14 o
  -4   5  13     2570.71     2211.96    235.17 o
  -3   5  13     5554.33     5839.82    303.42 o
  -2   5  13        1.57      506.70    218.34 o
  -1   5  13     2100.76     2298.76    308.24 o
   0   5  13      562.21      546.42    153.03 o
   1   5  13      320.20      516.38    172.75 o
   2   5  13     7326.59     7090.75    292.05 o
   3   5  13      992.29     1239.78    246.85 o
   4   5  13     5770.71     6111.01    360.21 o
   5   5  13     4256.12     3879.85    355.12 o
   6   5  13     1291.62     1291.26    294.38 o
   7   5  13     1302.21     1437.64    307.65 o
   8   5  13      842.11     1116.73    305.79 o
   9   5  13      111.98      199.78    321.35 o
 -10   6  13     2338.65     2685.71    542.72 o
  -9   6  13     2691.54     3035.23    433.29 o
  -8   6  13     2332.43     2207.37    358.26 o
  -7   6  13       80.59      226.25    193.36 o
  -6   6  13        6.29      171.20    155.11 o
  -5   6  13     6798.75     6398.98    325.08 o
  -4   6  13      491.92      520.50    162.07 o
  -3   6  13      479.05      518.90    225.36 o
  -2   6  13     2093.49     2039.94    278.21 o
  -1   6  13     1178.51     1176.24    196.83 o
   0   6  13     7414.74     7609.60    486.01 o
   1   6  13      332.59      529.16    176.34 o
   2   6  13    18979.55    19966.44    570.62 o
   3   6  13    35811.53    37100.11    875.81 o
   4   6  13     1948.23     2345.84    304.39 o
   5   6  13      110.35      452.51    234.75 o
   6   6  13     2620.00     2394.43    304.42 o
   7   6  13      626.61      526.37    237.51 o
   8   6  13     2179.36     1622.01    315.66 o
   9   6  13     1372.59     1193.64    314.41 o
  -9   7  13      965.01     1300.80    329.33 o
  -8   7  13     7266.54     7474.49    487.39 o
  -7   7  13     2802.42     3065.26    303.88 o
  -6   7  13     5298.49     4875.36    297.44 o
  -5   7  13    14877.78    15390.90    519.38 o
  -4   7  13      380.32      665.61    207.24 o
  -3   7  13        0.53      423.20    216.14 o
  -2   7  13      790.69      762.37    231.51 o
  -1   7  13     7656.15     7846.81    453.30 o
   0   7  13     1489.76     1639.03    249.91 o
   1   7  13     8306.57     8006.83    430.88 o
   2   7  13        6.80      289.88    181.83 o
   3   7  13       16.21      373.74    180.33 o
   4   7  13     1889.72     1459.10    232.52 o
   5   7  13     3038.77     2930.75    324.55 o
   6   7  13       11.39      140.11    203.36 o
   7   7  13     5895.44     5857.48    436.20 o
   8   7  13        3.66      220.49    278.53 o
   9   7  13     1055.53      594.14    277.94 o
  -9   8  13      605.71      876.84    266.08 o
  -8   8  13      585.24      476.61    300.35 o
  -7   8  13      739.02     1012.11    271.75 o
  -6   8  13     1703.51     1537.65    252.63 o
  -5   8  13     3703.25     3346.93    358.01 o
  -4   8  13      971.13      704.25    226.61 o
  -3   8  13     2627.44     2737.43    271.74 o
  -2   8  13      536.88      537.54    211.84 o
  -1   8  13     1644.69     1750.58    229.72 o
   0   8  13     5708.52     5790.42    338.31 o
   1   8  13     1059.40     1258.51    285.78 o
   2   8  13     1861.58     1755.92    267.09 o
   3   8  13     3364.96     2709.96    323.86 o
   4   8  13     2011.66     2094.08    302.45 o
   5   8  13     2257.74     2050.96    363.06 o
   6   8  13     1511.45     1661.94    331.85 o
   7   8  13      259.62      496.19    250.58 o
   8   8  13     3736.95     3744.76    374.75 o
  -9   9  13     1255.63     1094.31    376.08 o
  -8   9  13     5857.94     4735.57    394.87 o
  -7   9  13     2375.09     2120.22    311.75 o
  -6   9  13      266.71      343.04    180.05 o
  -5   9  13     9279.06     9027.38    492.24 o
  -4   9  13     3346.07     3427.05    408.69 o
  -3   9  13     1130.99     1171.06    251.24 o
  -2   9  13      748.33      578.03    204.15 o
  -1   9  13      801.49      694.14    208.11 o
   0   9  13      981.23     1037.11    218.13 o
   1   9  13     2005.76     2159.65    265.96 o
   2   9  13     2569.21     2096.65    371.16 o
   3   9  13     1098.95      864.25    226.88 o
   4   9  13     2672.38     2548.77    396.04 o
   5   9  13       81.11      534.81    237.85 o
   6   9  13      217.99      558.79    242.20 o
   7   9  13     8006.94     8094.22    529.99 o
   8   9  13      270.86      564.03    285.78 o
  -8  10  13     1247.53     1238.64    264.59 o
  -7  10  13     1684.42     2088.42    315.61 o
  -6  10  13     2583.76     2829.58    399.03 o
  -5  10  13       74.84      295.33    231.42 o
  -4  10  13     1735.02     1467.00    256.25 o
  -3  10  13     7388.36     7462.55    391.94 o
  -2  10  13      102.97      378.56    209.17 o
  -1  10  13        7.62      337.03    170.47 o
   0  10  13    14571.56    14981.05    463.26 o
   1  10  13      418.41      623.66    211.52 o
   2  10  13     5832.87     5180.04    422.74 o
   3  10  13       19.52      175.26    253.82 o
   4  10  13     3748.81     3262.15    418.79 o
   5  10  13     5724.16     5807.21    618.88 o
   6  10  13     1992.59     1849.50    311.88 o
   7  10  13      222.15      353.81    252.82 o
  -7  11  13     1255.22     1386.42    393.05 o
  -6  11  13     3456.57     3856.85    442.35 o
  -5  11  13       14.08      408.86    237.75 o
  -4  11  13     7271.87     6964.73    393.47 o
  -3  11  13      947.54      712.52    210.42 o
  -2  11  13       32.90      417.64    196.49 o
  -1  11  13        5.49      340.29    192.32 o
   0  11  13       29.67      366.77    187.62 o
   1  11  13     1173.71     1250.50    271.96 o
   2  11  13        4.07      286.84    216.71 o
   3  11  13     2705.18     2510.25    366.06 o
   4  11  13     4846.18     4828.50    427.81 o
   5  11  13      394.32      424.73    258.77 o
   6  11  13        1.86      285.88    273.05 o
   7  11  13     4916.11     5186.88    507.54 o
  -7  12  13     2614.11     2273.38    403.66 o
  -6  12  13       54.02      421.20    236.20 o
  -5  12  13      262.54      359.88    246.19 o
  -4  12  13     2858.02     3168.70    340.19 o
  -3  12  13     1738.68     1522.23    293.76 o
  -2  12  13      195.17      393.88    209.88 o
  -1  12  13     5719.60     5447.42    367.85 o
   0  12  13        3.89      609.70    246.35 o
   1  12  13      247.80      428.87    205.79 o
   2  12  13      675.50      562.45    247.16 o
   3  12  13      313.84      436.83    287.45 o
   4  12  13     1520.35     1200.01    227.20 o
   5  12  13      725.90      871.73    234.08 o
   6  12  13      613.80      636.19    296.15 o
  -6  13  13      397.44      648.56    263.53 o
  -5  13  13      380.88      312.47    204.92 o
  -4  13  13     1987.05     1744.12    242.33 o
  -3  13  13     1456.20      863.17    244.98 o
  -2  13  13     1619.72     1482.54    284.35 o
  -1  13  13       42.95      465.54    230.75 o
   0  13  13      872.25      889.59    254.84 o
   1  13  13     3292.46     3245.37    337.39 o
   2  13  13       37.53      377.61    334.91 o
   3  13  13     1539.47     1681.32    347.49 o
   4  13  13       14.74      279.88    247.33 o
   5  13  13     1050.70      699.12    271.51 o
  -4  14  13      203.71      316.58    297.30 o
  -3  14  13       38.76      378.85    286.65 o
  -2  14  13     4884.46     4934.61    416.56 o
  -1  14  13     6191.13     6060.19    423.91 o
   0  14  13     2292.13     2055.35    338.22 o
   1  14  13      177.27      387.65    234.42 o
   2  14  13       13.13      353.27    298.60 o
   3  14  13       72.23      425.05    287.69 o
   4  14  13      230.72      499.17    308.88 o
  -2  15  13     1547.22     1259.10    293.17 o
  -1  15  13       21.27      535.42    261.60 o
   0  15  13       38.35      432.35    243.82 o
   1  15  13     1091.79     1142.02    286.51 o
 -10   0  14    10077.16    10634.21   1024.54 o
  -8   0  14     1070.25      937.31    394.75 o
  -6   0  14      669.90      728.93    375.66 o
  -4   0  14     1139.39     1051.87    273.16 o
  -2   0  14     2350.15     2272.46    678.33 o
   0   0  14    50428.74    49574.56   1484.93 o
   2   0  14        4.99      175.35    194.83 o
   4   0  14      539.29      546.57    359.36 o
   6   0  14     4593.73     4756.48    693.85 o
   8   0  14     2684.52     1960.24    644.03 o
  10   0  14      830.86      290.08    596.62 o
 -10   1  14     1352.74     1675.96    448.38 o
  -9   1  14       37.81      302.51    254.43 o
  -8   1  14     1444.50     1416.91    358.99 o
  -7   1  14      224.90      347.59    253.08 o
  -6   1  14     2480.26     2568.48    369.78 o
  -5   1  14      662.27      713.45    215.23 o
  -4   1  14     2138.73     2113.26    225.77 o
  -3   1  14      778.61      838.80    168.73 o
  -2   1  14    15138.40    14752.28    320.33 o
  -1   1  14      167.26      406.92    163.93 o
   0   1  14      338.52      461.30    172.52 o
   1   1  14     2872.22     2873.22    239.73 o
   2   1  14    33242.00    33095.19   1007.57 o
   3   1  14     3557.16     3628.75    315.08 o
   4   1  14      823.27      817.82    225.33 o
   5   1  14     7023.56     6834.22    348.67 o
   6   1  14      786.48      757.04    301.50 o
   7   1  14      512.98      466.68    237.82 o
   8   1  14      335.67      359.77    326.41 o
   9   1  14       87.72      194.02    296.89 o
 -10   2  14     2169.17     2143.20    406.94 o
  -9   2  14      141.22      246.06    269.10 o
  -8   2  14      856.84     1103.84    340.26 o
  -7   2  14      125.80      484.32    280.38 o
  -6   2  14      297.75      407.94    165.50 o
  -5   2  14     3478.89     3696.07    300.41 o
  -4   2  14     2726.75     2746.61    246.17 o
  -3   2  14    10371.90    10403.84    337.39 o
  -2   2  14    10012.87    10363.11    347.33 o
  -1   2  14      283.90      314.55    154.71 o
   0   2  14     6320.04     6492.27    272.88 o
   1   2  14     3100.20     3089.65    203.77 o
   2   2  14      413.15      537.01    175.69 o
   3   2  14      120.46      279.33    187.04 o
   4   2  14      291.34      373.32    180.65 o
   5   2  14     1863.49     1745.93    274.32 o
   6   2  14     5492.77     5704.83    372.98 o
   7   2  14     5849.56     6435.83    541.44 o
   8   2  14      389.23      504.66    330.44 o
   9   2  14      209.72      284.18    311.16 o
 -10   3  14      763.67      643.42    326.34 o
  -9   3  14       84.09      713.33    349.57 o
  -8   3  14     1216.50     1363.45    344.53 o
  -7   3  14        2.50      376.59    180.58 o
  -6   3  14      213.36      359.76    211.48 o
  -5   3  14     5113.03     4962.63    356.30 o
  -4   3  14      256.87      422.41    180.17 o
  -3   3  14     9774.18     9838.71    428.29 o
  -2   3  14      561.71      873.10    280.41 o
  -1   3  14      155.98      371.71    229.96 o
   0   3  14      650.06      715.44    176.26 o
   1   3  14     2190.65     1947.84    199.05 o
   2   3  14     4997.02     5558.30    334.00 o
   3   3  14      101.89      407.85    222.20 o
   4   3  14     3152.74     2880.68    268.14 o
   5   3  14     2860.63     2779.75    315.77 o
   6   3  14      898.57      952.71    234.83 o
   7   3  14      542.48      606.63    224.34 o
   8   3  14      631.94      916.90    360.15 o
   9   3  14       75.77      296.92    296.99 o
 -10   4  14       14.52      381.64    360.57 o
  -9   4  14      178.03      494.85    311.39 o
  -8   4  14      238.72      307.78    186.54 o
  -7   4  14       44.65      349.47    245.98 o
  -6   4  14     4285.72     4279.55    544.97 o
  -5   4  14     7405.06     7831.27    400.69 o
  -4   4  14     5091.66     4542.56    243.31 o
  -3   4  14     8529.04     8872.30    407.73 o
  -2   4  14    23123.51    23806.73    708.13 o
  -1   4  14      493.74      554.07    193.38 o
   0   4  14      397.17      447.67    156.59 o
   1   4  14      143.18      290.60    139.76 o
   2   4  14     5086.27     5244.82    274.94 o
   3   4  14     4264.85     4060.63    337.29 o
   4   4  14     1768.57     1844.48    275.99 o
   5   4  14     1604.97     1992.06    290.44 o
   6   4  14     5286.21     5724.57    445.45 o
   7   4  14     6845.14     6621.92    457.84 o
   8   4  14       45.08      647.34    277.59 o
   9   4  14      555.03      667.09    342.60 o
 -10   5  14        3.46      372.71    351.00 o
  -9   5  14     2642.66     2276.39    499.97 o
  -8   5  14    13571.40    14066.26    711.92 o
  -7   5  14     4332.79     4367.21    380.21 o
  -6   5  14      762.40      921.32    217.50 o
  -5   5  14     1299.58     1391.51    223.73 o
  -4   5  14     5901.93     5678.96    295.28 o
  -3   5  14     8086.35     7966.03    395.04 o
  -2   5  14       80.79      596.36    239.25 o
  -1   5  14        0.68      469.91    227.48 o
   0   5  14      715.92      940.77    249.03 o
   1   5  14    26186.58    25693.77    478.02 o
   2   5  14       98.73      437.15    166.50 o
   3   5  14    10088.76    10199.41    361.34 o
   4   5  14    14109.79    15066.25    502.85 o
   5   5  14      307.87      280.65    208.49 o
   6   5  14      480.45      539.66    217.84 o
   7   5  14      628.44      800.50    390.64 o
   8   5  14       25.46      231.33    256.46 o
   9   5  14      186.73      305.10    286.39 o
  -9   6  14     1389.54     1347.32    332.96 o
  -8   6  14     3689.14     4471.97    439.08 o
  -7   6  14     5168.61     4913.00    372.06 o
  -6   6  14     1590.51     1707.63    235.02 o
  -5   6  14      176.66      306.92    156.20 o
  -4   6  14     6522.87     6794.59    388.96 o
  -3   6  14     4794.60     4782.55    388.75 o
  -2   6  14       25.09      335.68    145.69 o
  -1   6  14      399.69      544.18    150.48 o
   0   6  14     4296.38     4285.02    309.38 o
   1   6  14      832.96      657.98    195.83 o
   2   6  14     6936.60     7103.91    324.08 o
   3   6  14     1111.79     1184.77    276.62 o
   4   6  14     1600.40     1424.59    275.92 o
   5   6  14      724.18     1171.97    300.56 o
   6   6  14       16.87      326.11    248.58 o
   7   6  14     2640.24     2599.10    352.17 o
   8   6  14     1819.93     1661.02    315.37 o
   9   6  14      822.81      715.82    303.63 o
  -9   7  14     5960.14     5432.56    466.54 o
  -8   7  14     5252.39     5492.88    499.49 o
  -7   7  14      124.89      262.31    182.38 o
  -6   7  14     1942.61     1592.57    237.31 o
  -5   7  14     1477.01     1270.79    245.50 o
  -4   7  14     3959.39     3604.94    321.98 o
  -3   7  14     1098.97      953.41    273.06 o
  -2   7  14     4237.61     3838.20    283.32 o
  -1   7  14     1502.85     1569.32    271.37 o
   0   7  14     3247.59     3083.38    368.48 o
   1   7  14     3975.75     3269.86    515.98 o
   2   7  14      160.05      451.99    176.27 o
   3   7  14     2804.50     2829.40    314.67 o
   4   7  14     8195.26     7846.55    398.88 o
   5   7  14      899.59      600.39    254.54 o
   6   7  14      402.83      327.18    189.05 o
   7   7  14      974.49      868.13    323.32 o
   8   7  14       79.24      417.51    312.71 o
  -9   8  14     3265.94     3221.10    396.27 o
  -8   8  14     1820.74     1718.59    298.60 o
  -7   8  14     3264.83     3264.12    333.24 o
  -6   8  14     5694.84     5972.27    450.64 o
  -5   8  14        1.00      292.09    244.12 o
  -4   8  14    18742.03    20406.36    590.48 o
  -3   8  14       78.23      344.35    176.72 o
  -2   8  14     1248.76     1461.66    300.33 o
  -1   8  14       22.32      320.81    170.32 o
   0   8  14     9145.47     9274.38    373.73 o
   1   8  14     1187.32     1150.98    286.32 o
   2   8  14       31.62      266.47    203.39 o
   3   8  14      499.98      514.76    245.87 o
   4   8  14       61.04      258.38    195.99 o
   5   8  14       29.95      150.53    252.89 o
   6   8  14      498.21      581.96    278.33 o
   7   8  14      120.68      672.24    310.90 o
   8   8  14     7498.25     7142.00    489.18 o
  -8   9  14      672.98      613.19    238.81 o
  -7   9  14     4808.95     4601.39    441.08 o
  -6   9  14      768.37      704.35    283.06 o
  -5   9  14     6221.65     6129.33    420.50 o
  -4   9  14     2733.82     2594.74    316.45 o
  -3   9  14       91.61      229.99    151.19 o
  -2   9  14     4985.15     4482.96    344.22 o
  -1   9  14      323.77      633.05    198.62 o
   0   9  14     1489.27     1867.30    264.62 o
   1   9  14     2352.92     2128.88    286.49 o
   2   9  14      651.32      642.66    278.43 o
   3   9  14      860.71      651.87    236.49 o
   4   9  14      585.58      269.27    184.68 o
   5   9  14     3061.92     2425.37    325.00 o
   6   9  14     3116.72     2645.67    365.23 o
   7   9  14      914.36      523.87    292.72 o
  -7  10  14      616.72      515.30    295.08 o
  -6  10  14      659.59      895.28    309.64 o
  -5  10  14       16.48      332.21    303.02 o
  -4  10  14     5483.73     5520.77    388.83 o
  -3  10  14      246.16      635.76    205.89 o
  -2  10  14      208.90      330.13    173.14 o
  -1  10  14       13.21      212.95    167.65 o
   0  10  14     1207.53     1320.68    263.59 o
   1  10  14      516.05      377.60    174.79 o
   2  10  14     3747.81     3516.99    350.62 o
   3  10  14      506.22      440.29    270.74 o
   4  10  14      226.11      328.33    308.72 o
   5  10  14        6.63      410.24    321.49 o
   6  10  14      793.30      888.20    330.52 o
   7  10  14       15.37      181.20    388.52 o
  -7  11  14      560.03      470.06    296.30 o
  -6  11  14     1556.96     1972.33    428.43 o
  -5  11  14     4705.51     4372.57    370.85 o
  -4  11  14      233.69      400.15    214.73 o
  -3  11  14      769.57      980.04    228.24 o
  -2  11  14      771.84      858.05    229.48 o
  -1  11  14       13.26      281.82    193.09 o
   0  11  14     4466.20     4477.24    377.86 o
   1  11  14      966.61      856.43    211.00 o
   2  11  14      305.48      556.25    226.76 o
   3  11  14     4616.69     4698.15    490.06 o
   4  11  14     2571.84     2384.22    484.77 o
   5  11  14     1872.77     1475.18    400.90 o
   6  11  14     1797.26     2275.02    719.35 o
  -6  12  14     2835.78     2980.90    376.67 o
  -5  12  14       23.16      417.02    242.43 o
  -4  12  14      610.02      276.52    230.88 o
  -3  12  14       27.91      598.68    234.87 o
  -2  12  14     6206.98     6028.08    412.66 o
  -1  12  14       25.10      335.88    219.15 o
   0  12  14      179.35      590.46    225.64 o
   1  12  14      883.79     1007.43    300.52 o
   2  12  14      720.10      773.68    270.45 o
   3  12  14        5.05      395.22    262.68 o
   4  12  14       96.75      163.67    259.33 o
   5  12  14      771.73      605.68    249.32 o
  -5  13  14       49.29      246.21    268.71 o
  -4  13  14      869.51      946.54    318.69 o
  -3  13  14       78.85      405.88    278.46 o
  -2  13  14     2339.88     1912.74    293.60 o
  -1  13  14       98.93      420.35    248.86 o
   0  13  14     3982.73     3975.14    355.82 o
   1  13  14      712.01      864.37    260.97 o
   2  13  14      177.14      739.99    284.37 o
   3  13  14      641.26      385.50    280.90 o
   4  13  14      684.97      999.77    334.85 o
  -3  14  14     9166.59     9328.33    507.06 o
  -2  14  14     4475.51     3899.96    354.29 o
  -1  14  14      973.79      995.10    289.09 o
   0  14  14      118.61      560.44    253.53 o
   1  14  14        2.48      348.70    230.54 o
   2  14  14      274.27      251.13    254.01 o
  -9   0  15     2184.61     1251.99    376.85 o
  -7   0  15       29.05      180.65    364.85 o
  -5   0  15      472.57      336.91    231.76 o
  -3   0  15       10.85      328.58    240.09 o
  -1   0  15    17852.23    17403.29    754.15 o
   1   0  15    13389.52    13376.09    500.58 o
   3   0  15     8369.61     8743.68    431.29 o
   5   0  15     6983.10     7160.91    805.06 o
   7   0  15     9373.00     8649.96    815.25 o
   9   0  15      150.47      268.56    642.98 o
 -10   1  15      164.85      547.95    369.11 o
  -9   1  15     8787.00     8996.55    621.66 o
  -8   1  15      117.24      407.23    290.45 o
  -7   1  15        7.62      512.08    287.85 o
  -6   1  15      231.64      347.16    212.46 o
  -5   1  15     3307.48     3347.12    294.76 o
  -4   1  15     8608.70     9191.18    359.38 o
  -3   1  15      437.43      396.23    158.14 o
  -2   1  15     1608.52     1218.98    219.29 o
  -1   1  15      930.27      693.22    174.59 o
   0   1  15      129.76      364.87    150.79 o
   1   1  15    20662.75    21179.28    524.25 o
   2   1  15     2883.52     2353.52    286.21 o
   3   1  15     3815.37     3538.77    277.40 o
   4   1  15      164.53      516.23    255.59 o
   5   1  15      648.17      864.48    342.38 o
   6   1  15     1416.75     1283.02    344.36 o
   7   1  15     3315.95     2528.34    383.18 o
   8   1  15      169.23      298.45    324.77 o
   9   1  15     1309.75      578.13    315.10 o
 -10   2  15      114.71      387.46    388.21 o
  -9   2  15     1492.22     1420.79    368.52 o
  -8   2  15      750.15      765.01    345.48 o
  -7   2  15      897.26      869.89    250.86 o
  -6   2  15     7387.90     7539.90    383.24 o
  -5   2  15        7.05      315.29    191.23 o
  -4   2  15     3072.06     2694.90    296.36 o
  -3   2  15      779.54      879.18    182.13 o
  -2   2  15        3.26      285.17    163.57 o
  -1   2  15     7699.16     7310.54    954.97 o
   0   2  15      510.66      491.99    150.32 o
   1   2  15     6708.60     6772.60    337.45 o
   2   2  15     7465.14     7087.11    353.14 o
   3   2  15     2125.02     2202.87    303.32 o
   4   2  15      842.52      675.39    189.28 o
   5   2  15     3910.46     3875.03    316.72 o
   6   2  15     9086.11     9785.14    606.29 o
   7   2  15     1933.80     1520.00    417.52 o
   8   2  15     1964.69     1510.64    371.62 o
   9   2  15      153.29      691.02    386.55 o
 -10   3  15      151.21      312.85    327.36 o
  -9   3  15     2433.33     3311.39    524.14 o
  -8   3  15      155.16      175.20    358.82 o
  -7   3  15     2101.00     1635.62    301.72 o
  -6   3  15      111.40      468.39    208.79 o
  -5   3  15    14512.64    15164.15    479.97 o
  -4   3  15    21268.79    21291.10    557.91 o
  -3   3  15     1530.87     1760.75    301.61 o
  -2   3  15    10237.22    10098.38   1233.98 o
  -1   3  15     5885.08     6043.91    382.90 o
   0   3  15       94.27      275.00    132.14 o
   1   3  15      503.23      729.19    202.93 o
   2   3  15     2999.97     2967.26    321.38 o
   3   3  15     4193.21     4340.64    330.79 o
   4   3  15      436.97      410.25    162.92 o
   5   3  15     1162.54      905.60    179.26 o
   6   3  15    12252.73    13387.23    535.41 o
   7   3  15     4437.91     4487.91    547.78 o
   8   3  15      339.08      601.27    345.06 o
   9   3  15      258.98      456.07    429.15 o
  -9   4  15       16.71      319.84    307.16 o
  -8   4  15      470.08      584.68    331.33 o
  -7   4  15     4539.79     4934.83    400.74 o
  -6   4  15      267.04      598.73    206.87 o
  -5   4  15       40.45      440.67    229.54 o
  -4   4  15      552.20      437.42    195.96 o
  -3   4  15      296.88      512.44    210.27 o
  -2   4  15     1428.75     1154.79    244.65 o
  -1   4  15     3052.73     2546.82    269.75 o
   0   4  15     4182.83     4166.30    331.74 o
   1   4  15        0.53      265.56    152.23 o
   2   4  15      466.42      700.33    211.45 o
   3   4  15       56.07      462.37    214.23 o
   4   4  15      116.87      309.04    181.27 o
   5   4  15     1543.38     1635.77    294.90 o
   6   4  15     2969.82     2218.42    309.77 o
   7   4  15      120.74      364.39    254.81 o
   8   4  15      163.55      504.70    361.42 o
   9   4  15       32.77      409.40    319.30 o
  -9   5  15       27.15      413.92    415.03 o
  -8   5  15       48.94      168.74    258.10 o
  -7   5  15     2211.73     2214.73    319.74 o
  -6   5  15        1.62      326.34    195.28 o
  -5   5  15     5271.20     5168.44    302.82 o
  -4   5  15     2891.45     3054.18    340.23 o
  -3   5  15       32.24      319.23    171.70 o
  -2   5  15     6526.25     6555.84    367.17 o
  -1   5  15     8088.85     7790.22    393.83 o
   0   5  15     4798.51     4704.87    362.60 o
   1   5  15        1.04      431.48    163.13 o
   2   5  15      353.57      711.27    221.33 o
   3   5  15    17432.20    18101.52    520.29 o
   4   5  15       52.38      304.32    181.36 o
   5   5  15       38.39      548.94    234.73 o
   6   5  15    13875.52    13698.05    543.95 o
   7   5  15      599.90      827.54    307.74 o
   8   5  15       31.02      418.79    310.81 o
  -9   6  15      582.20      808.40    364.36 o
  -8   6  15     3800.51     4162.13    412.81 o
  -7   6  15     1452.48     2139.66    388.58 o
  -6   6  15      481.99      493.37    191.44 o
  -5   6  15     5278.11     5491.60    387.25 o
  -4   6  15      584.29      457.92    199.89 o
  -3   6  15     5928.36     5462.60    372.65 o
  -2   6  15     2555.79     2389.34    252.68 o
  -1   6  15       20.16      339.66    156.28 o
   0   6  15     6937.69     7374.91    417.67 o
   1   6  15     5964.71     5701.78    373.87 o
   2   6  15     8830.30     9205.59    408.88 o
   3   6  15      317.18      342.93    197.48 o
   4   6  15     1995.50     1756.14    282.02 o
   5   6  15     1976.53     1747.42    352.06 o
   6   6  15      131.93      346.62    245.99 o
   7   6  15       12.53      371.06    306.69 o
   8   6  15     1160.15     1211.17    342.70 o
  -8   7  15     1002.25      938.36    286.73 o
  -7   7  15      344.10      616.21    238.50 o
  -6   7  15       41.62      513.15    238.92 o
  -5   7  15    21799.87    22729.63   1139.85 o
  -4   7  15      937.13      738.66    219.62 o
  -3   7  15     6338.02     6429.32    531.46 o
  -2   7  15     3220.04     3555.26    305.34 o
  -1   7  15      103.02      371.94    177.75 o
   0   7  15     7293.93     7304.84    474.79 o
   1   7  15     6570.71     6923.18    482.39 o
   2   7  15       44.08      280.90    215.90 o
   3   7  15     8748.41     8974.80    533.85 o
   4   7  15        3.44      508.05    249.23 o
   5   7  15       16.85      144.60    218.34 o
   6   7  15      595.92      466.75    246.00 o
   7   7  15      390.34      733.97    292.24 o
   8   7  15      183.47      627.85    292.33 o
  -8   8  15      560.37      485.42    331.70 o
  -7   8  15     1816.64     1602.66    318.97 o
  -6   8  15     1527.83     1452.95    329.66 o
  -5   8  15    10268.66    11216.20    518.52 o
  -4   8  15       69.41      309.41    264.05 o
  -3   8  15     2230.60     2374.57    313.65 o
  -2   8  15     6126.50     6160.99    354.13 o
  -1   8  15      301.87      549.52    205.75 o
   0   8  15      277.35      482.55    218.58 o
   1   8  15     5422.60     5658.86    431.97 o
   2   8  15     2809.15     2605.25    322.69 o
   3   8  15     1647.77     1601.50    234.05 o
   4   8  15       70.69      235.55    218.37 o
   5   8  15     1978.60     1718.08    336.59 o
   6   8  15        0.08      220.06    262.77 o
   7   8  15     1703.16     1851.58    411.39 o
  -7   9  15      193.07      355.03    285.08 o
  -6   9  15      655.83      449.62    243.61 o
  -5   9  15     4125.70     4138.46    515.76 o
  -4   9  15        2.73      246.61    242.52 o
  -3   9  15     6835.23     6494.92    380.93 o
  -2   9  15     3132.66     3130.03    346.96 o
  -1   9  15      359.91      506.02    212.82 o
   0   9  15      563.37      453.91    153.07 o
   1   9  15     3079.76     2840.19    285.10 o
   2   9  15       30.98      228.53    196.19 o
   3   9  15      162.41      325.51    308.29 o
   4   9  15      161.49      330.27    305.48 o
   5   9  15      495.08      567.61    285.53 o
   6   9  15     3966.49     3313.63    396.05 o
   7   9  15     1027.67      476.80    274.88 o
  -7  10  15      570.79      802.54    317.98 o
  -6  10  15      908.57      787.45    294.05 o
  -5  10  15     1493.54     1470.30    344.83 o
  -4  10  15     1623.67     1896.17    336.86 o
  -3  10  15      819.22      845.79    232.34 o
  -2  10  15     2474.30     2408.66    362.09 o
  -1  10  15      626.93     1563.02    553.00 o
   0  10  15      474.75      638.86    238.29 o
   1  10  15     6698.44     6914.23    560.57 o
   2  10  15       66.50      355.00    254.38 o
   3  10  15     1270.25      796.17    341.51 o
   4  10  15     3559.83     3403.89   1027.11 o
   5  10  15     2278.16     1960.11    400.91 o
   6  10  15      142.09      470.02    395.49 o
  -6  11  15       15.26      216.81    321.22 o
  -5  11  15       56.82      123.02    272.09 o
  -4  11  15      218.41      367.87    228.03 o
  -3  11  15       37.43      228.86    251.51 o
  -2  11  15        1.18      398.65    252.44 o
  -1  11  15    11335.03    11479.13    480.62 o
   0  11  15     4332.29     3932.83    391.20 o
   1  11  15      471.87      505.41    214.43 o
   2  11  15     1578.53     1914.99    334.62 o
   3  11  15     4217.07     2996.61    362.51 o
   4  11  15     1842.81     1547.47    437.28 o
   5  11  15      911.09      737.12    332.23 o
  -5  12  15       21.05      146.99    268.23 o
  -4  12  15      922.50      652.19    242.24 o
  -3  12  15     4408.83     4571.12    392.74 o
  -2  12  15      122.40      514.78    272.75 o
  -1  12  15     1958.70     1851.44    280.72 o
   0  12  15      283.42      542.38    278.73 o
   1  12  15     2418.79     2537.98    348.88 o
   2  12  15      862.26      957.59    290.23 o
   3  12  15      103.42      276.26    253.07 o
   4  12  15       12.93      559.85    316.64 o
  -3  13  15      180.73      505.58    273.64 o
  -2  13  15      407.84      555.51    269.60 o
  -1  13  15     8594.35     8443.52    453.85 o
   0  13  15      708.15      728.18    259.27 o
   1  13  15      512.51      506.50    285.24 o
   2  13  15      127.12      276.25    244.92 o
   3  13  15      821.08      967.44    291.49 o
  -8   0  16     3259.76     3384.35    665.68 o
  -6   0  16     2796.07     2747.35    626.39 o
  -4   0  16      463.31      619.75    310.82 o
   0   0  16    13654.21    13920.75    512.70 o
   2   0  16    35435.66    33560.32    934.83 o
   4   0  16      105.50       80.65    245.19 o
   6   0  16    11482.70    11618.98    928.18 o
   8   0  16      103.71       17.01    495.83 o
  -9   1  16      199.72      454.07    298.98 o
  -8   1  16      483.20      705.63    288.82 o
  -7   1  16       10.86      201.29    256.79 o
  -6   1  16     8436.13     9573.74    576.43 o
  -5   1  16     4324.40     4451.33    296.75 o
  -4   1  16      988.35      953.91    210.36 o
  -3   1  16     2409.07     2233.37    352.60 o
  -2   1  16      284.31      417.20    195.07 o
  -1   1  16      187.14      427.32    245.71 o
   0   1  16      153.86      489.74    165.30 o
   1   1  16       26.30      258.26    152.44 o
   2   1  16      736.11      577.51    159.72 o
   3   1  16     2243.63     2425.10    293.58 o
   4   1  16      533.12      732.29    304.95 o
   5   1  16     6265.17     5584.02    621.61 o
   6   1  16     5124.91     4647.68    728.09 o
   7   1  16     2856.49     2325.05    425.98 o
   8   1  16     1824.86     1515.53    351.58 o
  -9   2  16        1.72      209.65    324.42 o
  -8   2  16     2963.16     2729.82    455.69 o
  -7   2  16     5624.74     5778.59    517.56 o
  -6   2  16     3601.05     3344.75    416.84 o
  -5   2  16     3139.31     3005.96    316.64 o
  -4   2  16      445.85      638.43    226.78 o
  -3   2  16       45.36      393.54    221.21 o
  -2   2  16        9.62      143.61    191.40 o
  -1   2  16       21.70      258.13    170.84 o
   0   2  16      755.41      992.89    216.12 o
   1   2  16     4596.84     4846.61    343.52 o
   2   2  16     3822.13     3264.51    576.82 o
   3   2  16      106.52      362.31    167.92 o
   4   2  16      930.28     1024.71    227.54 o
   5   2  16      308.24      264.83    273.12 o
   6   2  16     2661.21     2460.00    454.67 o
   7   2  16      249.27      137.15    332.21 o
   8   2  16      218.21      271.14    311.70 o
  -9   3  16        8.75      354.03    308.70 o
  -8   3  16      354.29      325.75    355.72 o
  -7   3  16      684.80      854.32    320.47 o
  -6   3  16     7892.82     8493.14    420.61 o
  -5   3  16    10754.25    11146.37    432.34 o
  -4   3  16       12.65      489.30    283.65 o
  -3   3  16    16341.69    16737.05    583.77 o
  -2   3  16     1908.96     1750.16    506.48 o
  -1   3  16     1825.61     1752.49    276.74 o
   0   3  16      716.86      633.07    208.59 o
   1   3  16     5664.03     5344.28    312.52 o
   2   3  16     1734.61     1521.33    254.83 o
   3   3  16     3842.80     3368.28    305.05 o
   4   3  16       18.63      258.59    187.55 o
   5   3  16    14622.15    14983.77    510.04 o
   6   3  16     2057.09     2189.91    387.65 o
   7   3  16     1872.62     2092.67    416.69 o
   8   3  16       95.78      462.35    349.34 o
  -9   4  16       98.51      611.19    395.12 o
  -8   4  16      907.05      596.57    353.96 o
  -7   4  16      220.29      284.82    218.83 o
  -6   4  16     4542.69     4491.87    361.31 o
  -5   4  16     8265.35     8512.44    533.73 o
  -4   4  16     1543.76     1708.52    299.70 o
  -3   4  16      360.87      544.13    228.12 o
  -2   4  16     1505.97     1216.97    230.92 o
  -1   4  16     1106.81      931.78    224.04 o
   0   4  16     8708.73     8903.87    398.40 o
   1   4  16      124.28      228.24    187.72 o
   2   4  16      650.10      646.19    185.52 o
   3   4  16       38.58      137.18    179.66 o
   4   4  16     2851.73     2966.67    361.86 o
   5   4  16     2879.61     2561.40    337.97 o
   6   4  16      175.70      331.03    291.19 o
   7   4  16     4181.75     3545.34    488.28 o
   8   4  16       36.66      496.13    368.86 o
  -9   5  16     3088.20     2715.47    529.79 o
  -8   5  16     1828.54     2041.40    554.12 o
  -7   5  16      447.52      586.29    276.16 o
  -6   5  16       15.90      385.34    205.42 o
  -5   5  16      485.59      665.30    331.42 o
  -4   5  16      127.57      461.38    191.66 o
  -3   5  16      756.01     1110.64    254.59 o
  -2   5  16      972.17     1087.34    208.71 o
  -1   5  16       83.90      389.74    209.79 o
   0   5  16     3809.25     3838.30    341.56 o
   1   5  16     6597.88     6951.48    377.80 o
   2   5  16      323.51      509.41    183.16 o
   3   5  16      587.35      762.67    236.80 o
   4   5  16      203.51      145.39    190.43 o
   5   5  16     3377.96     3797.62    356.63 o
   6   5  16      153.47      515.78    259.80 o
   7   5  16      222.47      700.81    319.16 o
   8   5  16     2217.44     1787.33    415.12 o
  -8   6  16     3709.89     3943.15    418.39 o
  -7   6  16      477.31      760.70    284.15 o
  -6   6  16     1464.98     1652.89    603.32 o
  -5   6  16     2202.31     2171.36    330.70 o
  -4   6  16     3090.10     3549.06    378.91 o
  -3   6  16      766.51      919.07    269.53 o
  -2   6  16     1008.03     1259.29    241.88 o
  -1   6  16     7969.51     8264.41    372.36 o
   0   6  16     8371.30     8524.64    455.35 o
   1   6  16     4614.64     4250.07    319.38 o
   2   6  16       44.81      287.63    217.33 o
   3   6  16      351.06      425.70    219.58 o
   4   6  16     2015.74     1942.62    300.43 o
   5   6  16     1936.10     1515.61    296.98 o
   6   6  16       70.66      481.95    301.33 o
   7   6  16     1052.67     1097.57    296.48 o
  -8   7  16     1233.29     1009.32    314.30 o
  -7   7  16      482.86      443.11    352.62 o
  -6   7  16     6178.43     6202.52    591.58 o
  -5   7  16       25.19      295.67    254.47 o
  -4   7  16     3168.95     3127.33    365.79 o
  -3   7  16     7914.17     8196.94    402.97 o
  -2   7  16        2.34      204.02    217.67 o
  -1   7  16      367.15      491.71    195.46 o
   0   7  16    17790.17    18808.90    557.78 o
   1   7  16     4635.08     4873.61    359.58 o
   2   7  16      550.26      383.23    178.07 o
   3   7  16     1184.47     1118.79    233.44 o
   4   7  16      647.27      853.76    277.73 o
   5   7  16      132.27      370.71    277.69 o
   6   7  16      355.68      296.80    290.58 o
   7   7  16       27.86      493.85    283.96 o
  -7   8  16      434.96      406.72    353.28 o
  -6   8  16       41.88      698.29    389.33 o
  -5   8  16      137.36      418.24    261.65 o
  -4   8  16     9413.61    10299.46    635.78 o
  -3   8  16       50.87      342.93    193.71 o
  -2   8  16     4014.87     3835.40    351.81 o
  -1   8  16     8129.14     8428.81    430.93 o
   0   8  16     3468.40     3354.45    350.97 o
   1   8  16     1315.38     1246.36    273.57 o
   2   8  16     3962.07     3330.21    465.47 o
   3   8  16      398.56       90.40    231.06 o
   4   8  16      166.36      370.71    227.63 o
   5   8  16      117.81      342.32    248.90 o
   6   8  16      411.58      132.63    328.24 o
  -7   9  16      842.73      616.06    280.46 o
  -6   9  16     1879.27     1909.58    345.39 o
  -5   9  16      261.86      788.67    297.42 o
  -4   9  16     4084.67     3827.81    323.47 o
  -3   9  16     5457.96     5455.20    389.48 o
  -2   9  16      349.51      598.95    215.59 o
  -1   9  16     3179.32     3198.38    373.10 o
   0   9  16     5652.98     5900.57    472.47 o
   1   9  16       34.53      418.27    167.80 o
   2   9  16      126.48      520.65    274.99 o
   3   9  16      902.39      813.64    283.59 o
   4   9  16     6783.71     6116.12    576.62 o
   5   9  16      142.45      489.07    304.81 o
   6   9  16     1252.50     1160.08    332.02 o
  -6  10  16        0.25      236.30    303.99 o
  -5  10  16       60.77      266.11    228.61 o
  -4  10  16      348.35      753.98    227.41 o
  -3  10  16      804.65      557.22    242.00 o
  -2  10  16       46.55      555.99    278.87 o
  -1  10  16      402.77      512.53    233.16 o
   0  10  16     3185.51     3137.89    351.79 o
   1  10  16       31.45      393.50    186.24 o
   2  10  16     2568.75     3221.93    359.31 o
   3  10  16     3404.65     2564.29    373.03 o
   4  10  16        1.79      315.02    394.44 o
   5  10  16      876.51     1027.76    414.53 o
  -5  11  16       67.05      627.09    262.77 o
  -4  11  16     1104.78     1033.76    301.34 o
  -3  11  16      178.81      266.69    231.51 o
  -2  11  16     4440.53     4307.67    387.61 o
  -1  11  16       61.23      488.44    257.07 o
   0  11  16     2035.28     1837.89    319.18 o
   1  11  16       79.26      456.58    248.13 o
   2  11  16     1812.17     1945.77    336.67 o
   3  11  16       67.10      642.37    282.87 o
   4  11  16     2836.10     2378.54    650.08 o
  -4  12  16      760.63     1152.11    341.10 o
  -3  12  16      149.95      450.74    242.24 o
  -2  12  16     6301.95     6026.32    415.91 o
  -1  12  16     3921.24     4145.17    398.20 o
   0  12  16     3154.95     2711.72    344.95 o
   1  12  16     3571.69     3444.64    351.16 o
   2  12  16     1113.97     1270.11    296.24 o
   3  12  16      418.03      687.59    267.07 o
  -1  13  16       29.28      279.50    257.62 o
   0  13  16     1562.17     1898.54    343.97 o
   1  13  16      400.33      253.98    240.06 o
  -9   0  17    10278.49    11674.17    969.87 o
  -7   0  17     1886.41     1601.93    559.36 o
  -5   0  17     3560.57     4246.45    617.56 o
  -1   0  17      221.62      348.59    304.10 o
   1   0  17      137.74      308.49    223.64 o
   3   0  17      311.58      638.01    467.58 o
   5   0  17     5076.45     4067.51    531.04 o
   7   0  17     1315.89      489.57    460.64 o
  -9   1  17      147.96      379.22    350.86 o
  -8   1  17      125.48      377.91    326.91 o
  -7   1  17     1027.42     1373.44    388.68 o
  -6   1  17     3404.39     3357.79    444.51 o
  -5   1  17    14555.46    14552.89    880.94 o
  -4   1  17       22.66      293.57    207.69 o
  -3   1  17    10013.09    10823.55    522.52 o
  -1   1  17     8713.75     8270.94    648.31 o
   0   1  17       34.24      386.56    137.65 o
   1   1  17     5885.28     6039.53    648.23 o
   2   1  17     4510.25     4360.60    353.51 o
   3   1  17     2158.37     1621.69    290.32 o
   4   1  17      798.06      957.11    370.09 o
   5   1  17     4407.03     3928.11    680.67 o
   6   1  17      314.08      253.60    287.30 o
   7   1  17     3954.82     4003.07    536.41 o
   8   1  17      836.52      839.82    382.18 o
  -8   2  17       38.61      355.22    325.26 o
  -7   2  17      759.74      952.93    345.41 o
  -6   2  17     3469.31     3131.21    594.54 o
  -5   2  17     2291.79     2605.99    305.88 o
  -4   2  17     9564.02    10782.41    716.29 o
  -3   2  17      106.15      180.89    270.35 o
  -2   2  17     7060.08     6279.91    442.40 o
  -1   2  17     1943.96     2116.56    339.91 o
   0   2  17     3470.26     3438.98    377.28 o
   1   2  17      427.39      460.81    183.16 o
   2   2  17      615.71      468.00    247.47 o
   3   2  17       87.16      256.54    180.90 o
   4   2  17     8268.09     7506.74    523.56 o
   5   2  17     3065.14     2635.86    537.54 o
   6   2  17     7643.54     7544.73    619.44 o
   7   2  17      311.69      269.42    297.21 o
   8   2  17       67.15      223.10    369.80 o
  -8   3  17        5.75      297.62    343.88 o
  -7   3  17     2140.59     1355.45    321.41 o
  -6   3  17      294.63      539.18    220.95 o
  -5   3  17     3110.76     3327.94    385.40 o
  -4   3  17      251.45      657.25    291.11 o
  -3   3  17     2859.91     2753.19    320.46 o
  -2   3  17      784.94      521.35    180.31 o
  -1   3  17       26.01      229.45    177.12 o
   0   3  17     1904.91     1841.85    371.92 o
   1   3  17     2623.66     2626.94    287.25 o
   2   3  17     5845.48     5625.95    381.33 o
   3   3  17      183.87      310.16    190.82 o
   4   3  17      490.98      414.84    255.77 o
   5   3  17      361.54      310.35    317.02 o
   6   3  17       49.32      274.60    302.45 o
   7   3  17      357.72      797.27    372.58 o
  -8   4  17       40.32      514.03    361.12 o
  -7   4  17     3207.75     3214.23    467.95 o
  -6   4  17     3518.40     4045.25    497.82 o
  -5   4  17     5565.87     5593.42    476.91 o
  -4   4  17     1755.50     2246.22    418.76 o
  -3   4  17      688.15      442.43    195.33 o
  -2   4  17     4951.15     5827.20    522.00 o
  -1   4  17     7135.51     6726.20    370.60 o
   0   4  17     2190.51     2417.64    403.68 o
   1   4  17       30.42      270.86    221.28 o
   2   4  17     1696.90     1456.63    324.44 o
   3   4  17        8.38      390.46    224.33 o
   4   4  17      529.89      651.77    237.76 o
   5   4  17        3.01      285.35    266.22 o
   6   4  17     6251.48     6255.64    438.68 o
   7   4  17      139.15      105.05    328.04 o
  -8   5  17      144.80      419.18    342.19 o
  -7   5  17     4522.25     5319.82    805.86 o
  -6   5  17     1148.92     1410.79    401.00 o
  -5   5  17     1163.26     1211.77    337.65 o
  -4   5  17     3473.86     3114.76    306.66 o
  -3   5  17      297.15      352.40    189.59 o
  -2   5  17     2452.96     2477.08    268.43 o
  -1   5  17      826.51      761.79    244.44 o
   0   5  17     6587.75     6034.58    358.29 o
   1   5  17    11183.91    11188.14    551.30 o
   2   5  17      103.14      304.21    184.36 o
   3   5  17        0.84      420.71    212.33 o
   4   5  17      105.84      372.69    217.54 o
   5   5  17      230.14      525.92    268.05 o
   6   5  17     1951.81     2244.11    359.41 o
   7   5  17       14.17      421.83    292.46 o
  -7   6  17     1351.28     1205.27    359.98 o
  -6   6  17      210.83      531.89    358.19 o
  -5   6  17     2359.60     2332.55    414.40 o
  -4   6  17      252.95      495.94    240.53 o
  -3   6  17     1470.06     1968.36    385.08 o
  -2   6  17      139.65      379.36    180.63 o
  -1   6  17      203.63      432.41    221.03 o
   0   6  17       50.62      515.81    245.87 o
   1   6  17    15497.11    14738.04    617.04 o
   2   6  17     1111.93     1002.38    438.87 o
   3   6  17     1381.23     1756.05    299.11 o
   4   6  17      716.80      596.25    262.82 o
   5   6  17      455.27      264.67    224.50 o
   6   6  17      118.45      426.52    300.60 o
   7   6  17       38.44      610.44    340.01 o
  -7   7  17     3144.19     4042.45    561.37 o
  -6   7  17       60.24      561.75    267.68 o
  -5   7  17       33.09      201.73    229.83 o
  -4   7  17     2212.10     2375.11    358.51 o
  -3   7  17     1392.98     1290.61    248.91 o
  -2   7  17      906.80      844.27    254.90 o
  -1   7  17     1456.57     1399.21    258.25 o
   0   7  17     8967.57     9507.67    473.30 o
   1   7  17     1098.65     1226.08    258.07 o
   2   7  17     1694.01     1735.06    285.24 o
   3   7  17     4605.54     5442.31   1775.30 o
   4   7  17      316.22      459.86    234.22 o
   5   7  17      494.69      399.15    271.52 o
   6   7  17     2275.86     2120.59    386.25 o
  -7   8  17      311.48      174.97    317.98 o
  -6   8  17        6.04      574.10    356.21 o
  -5   8  17     7191.56     7707.33    503.94 o
  -4   8  17       12.64      389.94    248.10 o
  -3   8  17     2696.06     2816.85    343.91 o
  -2   8  17    13030.69    13946.44    487.89 o
  -1   8  17        0.20      386.38    227.19 o
   0   8  17       80.20      330.62    223.75 o
   1   8  17    12747.17    12602.16    528.62 o
   2   8  17      318.80      493.07    245.46 o
   3   8  17     1189.02      718.09    325.18 o
   4   8  17     2224.68     2189.00    416.55 o
   5   8  17     3832.17     3818.22    446.76 o
   6   8  17      239.15      384.61    349.71 o
  -6   9  17      169.41      547.33    273.58 o
  -5   9  17       17.68      275.49    281.16 o
  -4   9  17      665.89      572.35    219.31 o
  -3   9  17      606.69      928.74    268.60 o
  -2   9  17       65.84      336.32    260.62 o
  -1   9  17     2242.90     1944.75    270.74 o
   0   9  17      974.92      877.67    255.69 o
   1   9  17      401.02      502.65    225.64 o
   2   9  17      427.32      503.40    282.32 o
   3   9  17     2926.64     2747.75    352.64 o
   4   9  17      242.67      376.66    315.68 o
   5   9  17      211.98      401.63    330.25 o
  -5  10  17      844.92     1212.86    293.84 o
  -4  10  17       24.78      366.75    277.95 o
  -3  10  17      864.35      587.74    274.09 o
  -2  10  17     3512.01     3348.94    338.03 o
  -1  10  17      654.72      757.32    238.84 o
   0  10  17      442.56      195.99    232.19 o
   1  10  17     2817.26     2952.97    337.38 o
   2  10  17      428.60      545.83    224.51 o
   3  10  17     1634.02     1864.66    349.56 o
   4  10  17      133.47      167.14    363.81 o
  -4  11  17      197.06      410.77    245.23 o
  -3  11  17      653.79      911.40    255.17 o
  -2  11  17     1815.23     1691.27    307.74 o
  -1  11  17     2107.74     1922.42    286.09 o
   0  11  17     5254.84     4873.25    410.91 o
   1  11  17     2015.89     1651.04    333.83 o
   2  11  17      619.57      838.21    276.01 o
   3  11  17      465.48      465.33    267.38 o
  -2  12  17      721.71      547.02    229.40 o
  -1  12  17     3515.35     3718.21    393.94 o
   0  12  17      125.85      321.79    254.79 o
   1  12  17      923.43      703.78    308.77 o
  -8   0  18     1698.88     1387.55    634.55 o
  -6   0  18      291.96      446.71    352.53 o
   0   0  18    18037.44    17303.93    619.33 o
   2   0  18      599.22      844.08    412.60 o
   4   0  18       94.74      522.35    440.48 o
   6   0  18      424.88      766.58    492.44 o
  -8   1  18      972.00      909.75    385.30 o
  -7   1  18       12.33      324.03    249.89 o
  -6   1  18    10304.35    11181.59    594.85 o
  -5   1  18     1893.32      814.61    354.71 o
  -4   1  18     6804.38     6837.02    912.05 o
  -3   1  18      337.72     1139.65    493.81 o
  -1   1  18      342.25      333.39    236.97 o
   0   1  18      372.04      641.92    276.78 o
   1   1  18      373.86      356.54    199.82 o
   2   1  18     4655.47     4661.88    429.14 o
   3   1  18      198.28      472.52    296.64 o
   4   1  18       99.28      563.22    343.01 o
   5   1  18     1527.94     1474.69    406.72 o
   6   1  18     1785.74     1574.14    384.41 o
   7   1  18       35.80      128.69    364.43 o
  -8   2  18      473.32      922.68    604.66 o
  -7   2  18      454.71      679.60    332.71 o
  -6   2  18      514.54      660.82    312.18 o
  -5   2  18      207.45      229.55    293.82 o
  -4   2  18     6645.98     7055.87    472.24 o
  -3   2  18     2415.40     2076.81    275.28 o
  -1   2  18     1906.99     1982.73    358.19 o
   0   2  18     6609.96     6226.02    466.04 o
   1   2  18      503.67      353.04    184.20 o
   2   2  18     2093.57     2081.29    343.72 o
   3   2  18     3030.25     2850.66    439.52 o
   4   2  18      972.63     1019.04    355.10 o
   5   2  18     3712.56     4041.42    543.76 o
   6   2  18       75.58      163.88    285.36 o
   7   2  18     1598.96     1997.94    454.75 o
  -8   3  18       76.33      339.99    371.38 o
  -7   3  18     1004.77      525.47    329.64 o
  -6   3  18     6124.25     5653.23    720.02 o
  -5   3  18     9930.29    10906.52    584.98 o
  -4   3  18     1918.07     1517.05    417.39 o
  -3   3  18     2968.35     2953.53    602.61 o
  -2   3  18      352.95      329.65    273.96 o
  -1   3  18        1.37       36.95    243.71 o
   0   3  18     6042.47     5262.26    447.43 o
   1   3  18      683.57      931.04    392.46 o
   2   3  18      131.70      424.82    205.56 o
   3   3  18      545.56      660.50    221.68 o
   4   3  18       14.98      237.79    209.53 o
   5   3  18     2800.54     2127.59    392.42 o
   6   3  18        4.62      637.20    349.39 o
   7   3  18     1480.58     1571.19    516.56 o
  -7   4  18       52.85      580.82    518.63 o
  -6   4  18     2894.81     2594.79    431.56 o
  -5   4  18      622.40      761.92    323.73 o
  -4   4  18     3808.27     3843.33    428.93 o
  -3   4  18     2182.98     2092.60    318.57 o
  -2   4  18        7.01      380.98    220.68 o
  -1   4  18     2967.24     2763.20    419.51 o
   0   4  18     3491.24     3190.37    627.49 o
   1   4  18       52.15      136.27    295.83 o
   2   4  18     3102.67     3071.36    359.83 o
   3   4  18       88.01      243.91    233.48 o
   4   4  18        3.37      113.42    250.42 o
   5   4  18      624.44      735.58    230.11 o
   6   4  18      156.21      796.21    394.31 o
  -7   5  18      310.27      728.31    323.95 o
  -6   5  18     1709.52     2189.35    479.69 o
  -5   5  18       98.01      486.81    374.61 o
  -4   5  18     2504.04     2389.23    683.42 o
  -3   5  18      254.36      306.82    214.03 o
  -2   5  18     1322.18     1281.16    218.28 o
  -1   5  18      472.90      682.45    263.43 o
   0   5  18     4974.23     4929.07    516.72 o
   1   5  18      705.10      605.92    352.99 o
   2   5  18     1925.45     1764.46    370.10 o
   3   5  18      283.62      524.17    286.17 o
   4   5  18       94.52      396.43    258.36 o
   5   5  18     1562.84     2127.93    373.33 o
   6   5  18      121.23      322.44    289.54 o
  -7   6  18      145.52      370.00    321.25 o
  -6   6  18     3398.45     3948.70    922.44 o
  -5   6  18     5670.35     6168.58    567.31 o
  -4   6  18      695.31      688.39    219.15 o
  -3   6  18       40.89      470.60    191.31 o
  -2   6  18       11.21      377.28    221.48 o
  -1   6  18     8576.12     8869.96    401.56 o
   0   6  18    20137.58    21611.08    636.10 o
   1   6  18      918.97      633.43    251.23 o
   2   6  18        5.34      271.37    247.37 o
   3   6  18      206.82      540.78    325.72 o
   4   6  18     3385.12     2361.86    332.25 o
   5   6  18      532.82      532.92    249.03 o
   6   6  18      203.42      370.57    240.10 o
  -6   7  18      153.84      490.16    372.49 o
  -5   7  18        7.39      249.29    315.36 o
  -4   7  18       25.23      181.17    259.63 o
  -3   7  18     3714.37     4008.02    335.01 o
  -2   7  18     1117.51     1042.77    261.90 o
  -1   7  18     5282.75     4889.80    363.31 o
   0   7  18      110.07      344.47    202.42 o
   1   7  18       78.69      322.08    238.86 o
   2   7  18     7283.74     6371.95    579.04 o
   3   7  18      208.84      717.38    359.29 o
   4   7  18       29.48      360.13    235.39 o
   5   7  18     3241.37     2998.42    388.13 o
  -6   8  18       17.72       10.80    274.68 o
  -5   8  18       53.06      329.07    249.59 o
  -4   8  18      561.95      747.53    246.07 o
  -3   8  18     3095.43     2674.44    319.25 o
  -2   8  18        3.11      466.01    211.37 o
  -1   8  18     4348.55     4571.92    398.64 o
   0   8  18     3406.52     2810.04    282.74 o
   1   8  18      437.73      692.86    287.59 o
   2   8  18      762.74      492.87    339.91 o
   3   8  18     1792.80     1331.44    331.27 o
   4   8  18     9840.98     9738.77    643.44 o
   5   8  18     1569.03     1441.15    328.93 o
  -5   9  18        3.08      423.61    235.79 o
  -4   9  18      985.19     1279.98    436.34 o
  -3   9  18      173.71      531.51    250.62 o
  -2   9  18      543.06      550.11    258.14 o
  -1   9  18       55.71      334.32    244.34 o
   0   9  18       10.49      237.78    251.09 o
   1   9  18       12.74      246.95    237.27 o
   2   9  18      217.17      308.43    265.53 o
   3   9  18      118.16        0.00    357.35 o
   4   9  18     2908.67     2364.88    515.96 o
  -4  10  18     1190.13      782.29    280.64 o
  -3  10  18     1571.78     1205.52    251.58 o
  -2  10  18      403.65      342.14    250.61 o
  -1  10  18     1137.82     1351.45    299.79 o
   0  10  18     2111.77     1705.94    294.83 o
   1  10  18      360.94      585.54    234.33 o
   2  10  18      191.33      633.09    265.79 o
   3  10  18     1410.34     1054.77    377.85 o
  -2  11  18     1355.21     1370.27    302.08 o
  -1  11  18     6788.78     6034.60    400.36 o
   0  11  18      943.67      886.82    277.57 o
   1  11  18     1048.46     1225.22    303.14 o
  -7   0  19     1770.45     1820.87    665.46 o
  -1   0  19     9332.18     9843.33    882.36 o
   1   0  19     1312.95     1033.15    407.73 o
   3   0  19    23484.79    20629.45   1114.67 o
   5   0  19      620.49     1125.09    553.59 o
  -7   1  19       33.54      548.53    249.25 o
  -6   1  19      981.92      822.22    536.98 o
  -5   1  19      206.69      126.86    416.73 o
  -4   1  19     1922.27     1853.63    581.56 o
  -3   1  19      843.52     1461.42    631.39 o
  -1   1  19    14681.11    16446.16    976.97 o
   0   1  19      108.25      181.42    301.49 o
   1   1  19     1238.42     1283.00    353.36 o
   2   1  19     1192.42     1020.28    308.58 o
   3   1  19     2933.57     2684.68    448.46 o
   4   1  19      368.94      735.69    334.77 o
   5   1  19       75.09      154.38    328.92 o
   6   1  19      394.63      411.63    315.55 o
  -7   2  19        1.13      263.04    524.82 o
  -6   2  19     1165.73     1346.85    599.59 o
  -5   2  19     2871.63     2152.38    556.52 o
  -4   2  19      916.69     1394.22    349.73 o
  -3   2  19     7612.21     7895.60    692.15 o
  -1   2  19      881.47      994.21    376.79 o
   0   2  19     4577.10     3928.96    451.84 o
   1   2  19      865.87      615.31    266.82 o
   2   2  19       80.24      234.58    293.85 o
   3   2  19     4458.96     3764.80    435.17 o
   4   2  19     1367.91     1559.53    457.51 o
   5   2  19        0.23      228.50    303.64 o
   6   2  19       33.02      283.70    319.77 o
  -7   3  19      381.86       59.17    454.78 o
  -6   3  19     1015.35     1051.64    530.08 o
  -5   3  19     1623.94     1785.42    404.00 o
  -4   3  19      386.46      571.96    325.85 o
  -3   3  19     1293.80     1051.17    547.17 o
  -2   3  19     3232.53     2643.37    562.91 o
  -1   3  19     2729.04     2951.77    653.96 o
   0   3  19     1590.39     1416.63    395.13 o
   1   3  19     1374.32      988.92    367.45 o
   2   3  19      980.76      753.07    274.27 o
   3   3  19     1737.06     1754.86    313.18 o
   4   3  19      644.51      574.73    336.16 o
   5   3  19      119.16      349.42    351.96 o
   6   3  19      806.68     1162.86    372.83 o
  -6   4  19     2862.21     3588.34    521.37 o
  -5   4  19     7902.25     9032.22    947.20 o
  -4   4  19      184.66      585.76    292.58 o
  -3   4  19     3906.47     3691.15    507.78 o
  -2   4  19     2432.09     2164.57    326.09 o
  -1   4  19     1648.90     1636.38    348.75 o
   0   4  19     1920.69     1805.28    472.87 o
   1   4  19     7723.01     7439.63    554.95 o
   2   4  19       26.78      642.80    281.49 o
   3   4  19        2.16      330.48    287.90 o
   4   4  19     1327.18     1212.71    328.46 o
   5   4  19      562.01      327.50    313.94 o
   6   4  19        3.67      678.15    443.88 o
  -6   5  19      865.80     1164.55    431.22 o
  -5   5  19     1191.50      974.09    358.49 o
  -4   5  19     5835.33     5659.18    563.91 o
  -3   5  19     1378.52     1311.07    248.55 o
  -2   5  19     1093.72      849.21    202.93 o
  -1   5  19      358.62      437.28    364.31 o
   0   5  19     1722.15     1574.94    382.50 o
   1   5  19     5638.95     6012.62    556.50 o
   2   5  19      385.23      580.32    317.77 o
   3   5  19        1.85      450.52    371.64 o
   4   5  19       10.79      267.08    272.98 o
   5   5  19      513.57      444.92    250.37 o
  -6   6  19     3257.07     3868.03    507.37 o
  -5   6  19     2614.16     3426.64    529.73 o
  -4   6  19      624.57     1009.76    415.83 o
  -3   6  19     1373.63     1166.75    272.94 o
  -2   6  19     8179.97     8426.19    395.16 o
  -1   6  19     2387.50     2315.78    274.53 o
   0   6  19      942.38      784.77    321.87 o
   1   6  19      653.99      360.99    280.23 o
   2   6  19      546.11      591.90    311.07 o
   3   6  19      796.00     1213.39    394.00 o
   4   6  19     1818.87     1610.02    328.33 o
   5   6  19      107.37      403.12    307.69 o
  -5   7  19      297.47      583.26    358.63 o
  -4   7  19      100.41      548.73    251.76 o
  -3   7  19     1542.90     1491.65    274.22 o
  -2   7  19     1165.51     1067.11    281.75 o
  -1   7  19        2.12       88.80    213.95 o
   0   7  19     1860.94     1859.80    394.66 o
   1   7  19     5251.57     4460.90    556.86 o
   2   7  19        6.20      520.83    399.20 o
   3   7  19     4941.90     5566.87   1213.69 o
   4   7  19      657.68      567.85    351.62 o
  -4   8  19      459.01      389.53    273.55 o
  -3   8  19        2.81      669.43    351.23 o
  -2   8  19      922.53     1025.76    256.45 o
  -1   8  19       21.75      535.90    264.99 o
   0   8  19     1452.35     1122.10    270.21 o
   1   8  19      133.44      415.57    411.49 o
   2   8  19      135.58      256.86    369.94 o
   3   8  19     1049.79      901.24    449.33 o
  -3   9  19     1225.45     1331.88    300.16 o
  -2   9  19       24.56      299.21    260.32 o
  -1   9  19      940.59     1353.67    290.99 o
   0   9  19     1136.64     1133.10    271.85 o
   1   9  19     1009.35      866.06    287.42 o
   2   9  19      221.17      496.39    487.05 o
   2   0  20    15033.13    14179.95    927.12 o
   4   0  20       39.37      703.56    437.03 o
  -6   1  20      344.72      350.92    476.46 o
  -3   1  20       22.65      444.90    412.69 o
  -1   1  20        0.20      364.00    431.25 o
   0   1  20     3086.28     3951.86    587.95 o
   1   1  20       25.66      249.03    425.74 o
   2   1  20       10.55      274.35    303.45 o
   3   1  20      165.32      430.36    368.99 o
   4   1  20     8429.94     7590.19    602.80 o
   5   1  20       27.12      668.97    370.10 o
  -6   2  20     1450.30     1649.97    560.50 o
  -4   2  20     1237.62      296.01    347.05 o
  -3   2  20     2648.12     2502.53    708.29 o
  -2   2  20       17.93      787.32    507.02 o
  -1   2  20     1036.07     1303.72    498.02 o
   0   2  20     1813.40     2072.25    424.05 o
   1   2  20      413.80      436.06    296.77 o
   2   2  20     9142.82     8813.92    573.07 o
   3   2  20     1019.21      766.88    341.65 o
   4   2  20      243.17      409.45    306.28 o
   5   2  20     1720.20     1242.41    362.28 o
  -6   3  20      352.07      731.27    428.57 o
  -5   3  20     7360.25     7067.31    555.14 o
  -4   3  20     1881.68     1802.79    408.25 o
  -3   3  20     2124.50     3156.53    674.39 o
  -2   3  20       58.29      485.93    449.78 o
  -1   3  20     1848.68     2124.48    636.77 o
   0   3  20     2574.20     2949.30    486.45 o
   1   3  20      259.03      226.37    341.20 o
   2   3  20     3067.11     3595.20    457.46 o
   3   3  20     1127.99      782.53    303.42 o
   4   3  20      407.01      332.31    363.00 o
   5   3  20      296.37      352.22    333.86 o
  -5   4  20      144.97      272.88    265.02 o
  -4   4  20     1846.65     2148.85    413.78 o
  -3   4  20      109.10      213.08    502.83 o
  -2   4  20       58.27       69.69    343.18 o
  -1   4  20      215.53      469.03    340.99 o
   0   4  20      524.23      869.92    342.43 o
   1   4  20        7.48       84.67    279.13 o
   2   4  20      704.71      754.98    364.25 o
   3   4  20     1307.77     1265.99    427.02 o
   4   4  20       59.89      339.99    278.84 o
  -5   5  20     2906.59     2404.87    952.90 o
  -4   5  20     5278.93     5646.42    988.68 o
  -3   5  20     6330.99     6600.91    459.50 o
  -2   5  20       29.11      385.19    277.56 o
  -1   5  20     2632.24     2841.13    952.72 o
   0   5  20     7054.53     6638.84    602.65 o
   1   5  20      459.66      505.03    384.46 o
   2   5  20     2609.69     2833.70    489.17 o
   3   5  20     1189.72     1595.92    397.58 o
   4   5  20       63.53      127.88    284.19 o
  -4   6  20      903.90      992.38    477.16 o
  -3   6  20      865.83      779.10    233.39 o
  -2   6  20      768.90      828.90    238.90 o
  -1   6  20        7.33      149.89    285.26 o
   0   6  20      908.87      937.44    375.02 o
   1   6  20      395.84      518.16    256.15 o
   2   6  20      169.28      946.16    415.44 o
   3   6  20     1219.69     1809.48    486.93 o
  -3   7  20     3530.12     3674.06    362.68 o
  -2   7  20     1493.75     1391.79    297.90 o
  -1   7  20      289.36      513.94    314.23 o
   0   7  20      261.77      265.21    327.34 o
   1   7  20        3.56      653.32    423.99 o
   2   7  20      464.76      806.94    377.83 o
  -2   8  20     2125.16     1766.81    299.70 o
  -1   8  20     4105.17     3621.88    341.50 o
   0   8  20      193.78      230.86    294.29 o
   1   8  20      211.04      318.36    352.53 o
   3   0  21     2599.01     3648.24    716.17 o
  -3   1  21      554.73      263.34    474.39 o
  -2   1  21      199.46     1078.71    628.45 o
   1   1  21      865.94     1019.70    446.62 o
   2   1  21       61.39      567.05    352.72 o
   3   1  21    19549.65    18134.31    737.79 o
   4   1  21      913.44      727.71    305.52 o
  -3   2  21      143.26      140.00    565.94 o
  -2   2  21      104.47      722.30    510.27 o
  -1   2  21      685.28      368.54    481.10 o
   0   2  21      359.25      490.12    314.32 o
   1   2  21     3540.04     3786.57    641.12 o
   2   2  21      895.41      634.35    492.53 o
   3   2  21       72.05      716.90    367.36 o
  -4   3  21      543.51      664.69    643.00 o
  -3   3  21        0.82      359.06    506.91 o
  -2   3  21      279.59      603.26    344.61 o
  -1   3  21       20.09      178.44    483.14 o
   0   3  21      331.37      391.16    265.14 o
   1   3  21      386.37      322.82    284.32 o
   2   3  21     1020.66      747.51    531.39 o
   3   3  21     4012.75     3650.57    804.45 o
  -4   4  21       10.36      700.71    520.85 o
  -3   4  21     1952.81     1653.87    625.90 o
  -2   4  21     2645.33     2071.93    391.93 o
  -1   4  21       32.48      330.75    311.35 o
   0   4  21      507.69      748.64    372.21 o
   1   4  21     2731.27     2228.89    377.80 o
   2   4  21     2687.70     2757.18    488.56 o
   3   4  21     3472.38     3598.40    812.08 o
  -3   5  21        2.32      355.03    386.56 o
  -2   5  21      331.53      450.46    376.47 o
  -1   5  21      280.19      521.14    322.05 o
   0   5  21     1168.95      703.73    266.28 o
   1   5  21     3007.95     2665.15    513.60 o
   2   5  21     3217.20     3841.27    519.07 o
  -2   6  21     7127.69     7004.34    513.94 o
  -1   6  21     1605.56     1298.71    349.27 o
   0   6  21       12.61      229.54    444.76 o
   1   6  21       36.83      335.53    331.66 o
   2   0  22     7488.31     7397.43    794.03 o
   2   1  22     7986.22     8083.82    923.37 o
  -2   2  22       39.02      221.44    541.20 o
  -1   2  22     1766.55     1817.76    763.85 o
   1   2  22      522.90      194.95    526.84 o
  -2   3  22       72.02       74.24    214.02 o
  -1   3  22      146.72       39.18    450.12 o
   0   3  22       79.38      484.44    497.22 o
   1   3  22     4131.33     3964.76    730.23 o
 
